# Supplementary material for: Ethyl 7-amino-1-cyclo­propyl-6-fluoro-8-meth­oxy-4-oxo-1,4-dihydro­quinoline-3-carboxyl­ate monohydrate
Source: Acta Crystallogr Sect E Struct Rep Online. 2008 Jan 30;64(Pt 2):o527. doi: 10.1107/S1600536808002547 (PMC2960450; doi:10.1107/S1600536808002547)
Supplement: Supplementary file 1 [file e-64-0o527-sup1.cif]

##############################################################################
###                                                                        ###
###        Electronic paper (Acta Crystallographica Section E)             ###
###                                                                        ###
##############################################################################
#                                                                            #
# This CIF contains the data in a paper accepted for publication in Acta     #
# Crystallographica Section E. It conforms to the requirements of Notes      #
# for Authors for Section E, and has been peer reviewed under the auspices   #
# of the IUCr Commission on Journals.                                        #
#                                                                            #
# Full details of the Crystallographic Information File format               #
# are given in the paper "The Crystallographic Information File (CIF):       #
# a New Standard Archive File for Crystallography" by S. R. Hall, F. H.      #
# Allen and I. D. Brown [Acta Cryst. (1991), A47, 655-685].                  #
#                                                                            #
# The current version of the core CIF dictionary is obtainable from          #
# ftp://ftp.iucr.org/pub/cif_core.dic. The current version number is 2.1.    #
#                                                                            #
# Software is freely available for graphical display of the structure(s) in  #
# this CIF.  For information consult the CIF home page http://www.iucr.org/  #
# cif/home.html                                                              #
#                                                                            #
##############################################################################
                                             
data_global
_audit_creation_method     'SHELXL-97'
_journal_date_recd_electronic     2008-01-17
_journal_date_accepted     2008-01-23
_journal_name_full     'Acta Crystallographica, Section E'
_journal_year     2008
_journal_volume     64
_journal_issue      2
_journal_page_first     o527
_journal_page_last     o527
_journal_paper_category     QO
_journal_coeditor_code     CI2556
_publ_contact_author_name     'Weng, Ling-Ling'
_publ_contact_author_address
;
Department of Medicinal Chemistry
West China School of Pharmacy
Sichuan University
Chengdu, 610041
People's Republic of China
;
_publ_contact_author_email     lingling.weng@yahoo.com.cn
_publ_contact_author_fax     '86-28-85501609'
_publ_contact_author_phone     '86-28-85501609'
_publ_section_title
;\
Ethyl
7-amino-1-cyclopropyl-6-fluoro-8-methoxy-4-oxo-1,4-dihydroquinoline-3-\
carboxylate monohydrate
;
loop_
    _publ_author_name
    _publ_author_address
    'Pan, Jia'
;
     Department of Medicinal Chemistry
     West China School of Pharmacy
     Sichuan University
     Chengdu 610041
     People's Republic of China
;
    'Yang, Li'
;
     Department of Medicinal Chemistry
     West China School of Pharmacy
     Sichuan University
     Chengdu 610041
     People's Republic of China
;
    'Mao, Zhi-Hua'
;
     The Center for Testing and Analysis
     Sichuan University
     Chengdu 610064
     People's Republic of China
;
    'Weng, Ling-Ling'
;
     Department of Medicinal Chemistry
     West China School of Pharmacy
     Sichuan University
     Chengdu 610041
     People's Republic of China
;
data_I
_chemical_name_systematic
;
Ethyl 7-amino-1-cyclopropyl-6-fluoro-8-methoxy-4-oxo-1,4-dihydroquinoline-
3-carboxylate monohydrate
;
_chemical_name_common     ?
_chemical_formula_moiety     'C16 H17 F N2 O4, H2 O'
_chemical_formula_sum     'C16 H19 F N2 O5'
_chemical_formula_iupac     'C16 H17 F N2 O4, H2 O'
_chemical_formula_weight     338.33
_symmetry_cell_setting     Monoclinic
_symmetry_space_group_name_H-M     'P 21/n'
_symmetry_space_group_name_Hall     '-P 2yn'
loop_
    _symmetry_equiv_pos_as_xyz
    'x, y, z'
    '-x+1/2, y+1/2, -z+1/2'
    '-x, -y, -z'
    'x-1/2, -y-1/2, z-1/2'
_cell_length_a     10.096(4)
_cell_length_b     14.699(5)
_cell_length_c     11.028(6)
_cell_angle_alpha     90.00
_cell_angle_beta     94.26(4)
_cell_angle_gamma     90.00
_cell_volume     1632.0(12)
_cell_formula_units_Z     4
_cell_measurement_reflns_used     24
_cell_measurement_theta_min     4.54
_cell_measurement_theta_max     7.43
_cell_measurement_temperature     291(2)
_exptl_crystal_description     Block
_exptl_crystal_colour     yellow
_exptl_crystal_size_max     0.45
_exptl_crystal_size_mid     0.42
_exptl_crystal_size_min     0.39
_exptl_crystal_density_diffrn     1.377
_exptl_crystal_density_meas     ?
_exptl_crystal_density_method     'not measured'
_exptl_crystal_F_000     712
_exptl_absorpt_coefficient_mu     0.110
_exptl_absorpt_correction_type     none
_exptl_absorpt_correction_T_min     ?
_exptl_absorpt_correction_T_max     ?
_exptl_special_details
;
;
_diffrn_ambient_temperature     291(2)
_diffrn_radiation_type     MoK\a
_diffrn_radiation_wavelength     0.71073
_diffrn_radiation_source     'fine-focus sealed tube'
_diffrn_radiation_monochromator     graphite
_diffrn_measurement_device_type     'Enraf--Nonius CAD-4'
_diffrn_measurement_method     \w/2\q
_diffrn_detector_area_resol_mean     ?
_diffrn_reflns_number     3157
_diffrn_reflns_av_R_equivalents     0.0068
_diffrn_reflns_av_sigmaI/netI     0.0391
_diffrn_reflns_theta_min     2.31
_diffrn_reflns_theta_max     25.44
_diffrn_reflns_theta_full     25.44
_diffrn_measured_fraction_theta_max     0.997
_diffrn_measured_fraction_theta_full     0.997
_diffrn_reflns_limit_h_min     -12
_diffrn_reflns_limit_h_max     12
_diffrn_reflns_limit_k_min     0
_diffrn_reflns_limit_k_max     17
_diffrn_reflns_limit_l_min     -4
_diffrn_reflns_limit_l_max     13
_diffrn_standards_number     3
_diffrn_standards_interval_count     300
_diffrn_standards_interval_time     ?
_diffrn_standards_decay_%     0.807
_refine_special_details
;
  Refinement of F^2^ against ALL reflections.  The weighted R-factor wR and
 goodness of fit S are based on F^2^, conventional R-factors R are based
 on F, with F set to zero for negative F^2^. The threshold expression of
 F^2^ > 2sigma(F^2^) is used only for calculating R-factors(gt) etc. and is
 not relevant to the choice of reflections for refinement.  R-factors based
 on F^2^ are statistically about twice as large as those based on F, and R-
 factors based on ALL data will be even larger.
;
_reflns_number_total     3009
_reflns_number_gt     1741
_reflns_threshold_expression     I>2\s(I)
_refine_ls_structure_factor_coef     Fsqd
_refine_ls_matrix_type     full
_refine_ls_R_factor_all     0.0984
_refine_ls_R_factor_gt     0.0433
_refine_ls_wR_factor_gt     0.1090
_refine_ls_wR_factor_ref     0.1253
_refine_ls_goodness_of_fit_ref     1.042
_refine_ls_restrained_S_all     1.042
_refine_ls_number_reflns     3009
_refine_ls_number_parameters     235
_refine_ls_number_restraints     0
_refine_ls_hydrogen_treatment     mixed
_refine_ls_weighting_scheme     calc
_refine_ls_weighting_details
         'calc w=1/[\s^2^(Fo^2^)+(0.0627P)^2^+0.1314P] where P=(Fo^2^+2Fc^2^)/3'
_atom_sites_solution_hydrogens     mixed
_atom_sites_solution_primary     direct
_atom_sites_solution_secondary     difmap
_refine_ls_shift/su_max     0.001
_refine_ls_shift/su_mean     0.000
_refine_diff_density_max     0.197
_refine_diff_density_min     -0.186
_refine_ls_extinction_method     none
_refine_ls_extinction_coef     ?
loop_
    _atom_type_symbol
    _atom_type_description
    _atom_type_scat_dispersion_real
    _atom_type_scat_dispersion_imag
    _atom_type_scat_source
    'C' 'C' 0.0033 0.0016
                         'International Tables Vol C Tables 4.2.6.8 and 6.1.1.4'
    'H' 'H' 0.0000 0.0000
                         'International Tables Vol C Tables 4.2.6.8 and 6.1.1.4'
    'N' 'N' 0.0061 0.0033
                         'International Tables Vol C Tables 4.2.6.8 and 6.1.1.4'
    'O' 'O' 0.0106 0.0060
                         'International Tables Vol C Tables 4.2.6.8 and 6.1.1.4'
    'F' 'F' 0.0171 0.0103
                         'International Tables Vol C Tables 4.2.6.8 and 6.1.1.4'
_computing_data_collection     'DIFRAC (Gabe & White, 1993)'
_computing_cell_refinement     'DIFRAC (Gabe & White, 1993)'
_computing_data_reduction     'NRCVAX (Gabe <i>et al.</i>, 1989)'
_computing_structure_solution     'SHELXS97 (Sheldrick, 2008)'
_computing_structure_refinement     'SHELXL97 (Sheldrick, 2008)'
_computing_molecular_graphics     'ORTEP-3 for Windows (Farrugia, 1997)'
_computing_publication_material     'SHELXL97 (Sheldrick, 2008)'
loop_
    _atom_site_type_symbol
    _atom_site_label
    _atom_site_fract_x
    _atom_site_fract_y
    _atom_site_fract_z
    _atom_site_U_iso_or_equiv
    _atom_site_adp_type
    _atom_site_calc_flag
    _atom_site_refinement_flags
    _atom_site_occupancy
    _atom_site_disorder_assembly
    _atom_site_disorder_group
    F F1 0.51891(13) 0.59935(11) 1.01305(12) 0.0667(4) Uani d . 1 . .
    O O1 0.07128(14) 0.68291(10) 1.03507(12) 0.0451(4) Uani d . 1 . .
    O O2 0.33328(14) 0.56826(12) 0.58213(13) 0.0519(4) Uani d . 1 . .
    O O3 -0.04405(16) 0.62649(11) 0.41364(13) 0.0552(5) Uani d . 1 . .
    O O4 0.16963(18) 0.62837(18) 0.37733(15) 0.1007(9) Uani d . 1 . .
    N N1 0.3174(3) 0.65375(16) 1.14712(18) 0.0514(5) Uani d . 1 . .
    H H1N1 0.385(3) 0.6210(17) 1.184(2) 0.068(9) Uiso d . 1 . .
    H H2N1 0.248(3) 0.6504(18) 1.186(2) 0.071(9) Uiso d . 1 . .
    N N2 0.01966(16) 0.64366(12) 0.77689(13) 0.0374(4) Uani d . 1 . .
    C C1 0.3794(2) 0.59542(15) 0.83243(19) 0.0436(5) Uani d . 1 . .
    H H1 0.4507 0.5774 0.7894 0.052 Uiso calc R 1 . .
    C C2 0.3970(2) 0.61005(15) 0.95442(19) 0.0433(5) Uani d . 1 . .
    C C3 0.2938(2) 0.63708(14) 1.02489(17) 0.0397(5) Uani d . 1 . .
    C C4 0.1693(2) 0.65127(13) 0.96495(17) 0.0352(5) Uani d . 1 . .
    C C5 0.1457(2) 0.63418(13) 0.83915(17) 0.0333(5) Uani d . 1 . .
    C C6 0.2533(2) 0.60753(13) 0.77155(17) 0.0358(5) Uani d . 1 . .
    C C7 0.0710(3) 0.78037(18) 1.0445(3) 0.0786(9) Uani d . 1 . .
    H H7A 0.1564 0.8008 1.0778 0.118 Uiso calc R 1 . .
    H H7B 0.0041 0.7990 1.0968 0.118 Uiso calc R 1 . .
    H H7C 0.0523 0.8064 0.9653 0.118 Uiso calc R 1 . .
    C C8 0.2389(2) 0.59719(14) 0.63888(17) 0.0378(5) Uani d . 1 . .
    C C9 0.1107(2) 0.62227(14) 0.58234(17) 0.0401(5) Uani d . 1 . .
    C C10 0.0092(2) 0.64129(14) 0.65419(17) 0.0397(5) Uani d . 1 . .
    H H10 -0.0738 0.6536 0.6152 0.048 Uiso calc R 1 . .
    C C11 -0.1031(2) 0.65083(17) 0.83913(18) 0.0449(6) Uani d . 1 . .
    H H11 -0.1233 0.7109 0.8716 0.054 Uiso calc R 1 . .
    C C12 -0.2192(2) 0.5947(2) 0.7935(2) 0.0723(9) Uani d . 1 . .
    H H12A -0.2086 0.5554 0.7242 0.087 Uiso calc R 1 . .
    H H12B -0.3070 0.6208 0.7971 0.087 Uiso calc R 1 . .
    C C13 -0.1436(2) 0.5712(2) 0.9108(2) 0.0627(7) Uani d . 1 . .
    H H13A -0.1857 0.5830 0.9854 0.075 Uiso calc R 1 . .
    H H13B -0.0873 0.5177 0.9126 0.075 Uiso calc R 1 . .
    C C14 0.0853(2) 0.62535(17) 0.44863(19) 0.0508(6) Uani d . 1 . .
    C C15 -0.0802(3) 0.6314(2) 0.28436(19) 0.0693(8) Uani d . 1 . .
    H H15A -0.0528 0.5763 0.2449 0.083 Uiso calc R 1 . .
    H H15B -0.0360 0.6826 0.2493 0.083 Uiso calc R 1 . .
    C C16 -0.2257(2) 0.64228(17) 0.2653(2) 0.0589(7) Uani d . 1 . .
    H H16A -0.2687 0.5904 0.2979 0.088 Uiso calc R 1 . .
    H H16B -0.2506 0.6471 0.1798 0.088 Uiso calc R 1 . .
    H H16C -0.2523 0.6964 0.3058 0.088 Uiso calc R 1 . .
    O O1W 0.5509(2) 0.44950(16) 0.65115(16) 0.0715(6) Uani d . 1 . .
    H H1W 0.606(3) 0.446(2) 0.598(3) 0.091(11) Uiso d . 1 . .
    H H2W 0.486(3) 0.488(2) 0.621(3) 0.097(11) Uiso d . 1 . .
loop_
    _atom_site_aniso_label
    _atom_site_aniso_U_11
    _atom_site_aniso_U_22
    _atom_site_aniso_U_33
    _atom_site_aniso_U_12
    _atom_site_aniso_U_13
    _atom_site_aniso_U_23
    F1 0.0396(8) 0.1032(12) 0.0559(8) 0.0081(7) -0.0058(6) -0.0147(8)
    O1 0.0457(9) 0.0567(10) 0.0346(7) 0.0092(8) 0.0143(6) -0.0021(7)
    O2 0.0422(9) 0.0766(11) 0.0388(8) 0.0138(8) 0.0163(7) -0.0026(7)
    O3 0.0469(10) 0.0891(13) 0.0303(8) 0.0030(9) 0.0083(7) 0.0013(7)
    O4 0.0523(12) 0.215(3) 0.0373(10) 0.0254(13) 0.0193(9) 0.0150(12)
    N1 0.0482(13) 0.0683(15) 0.0378(11) 0.0021(11) 0.0036(10) -0.0036(10)
    N2 0.0332(10) 0.0504(11) 0.0298(9) 0.0072(8) 0.0109(7) 0.0037(7)
    C1 0.0340(12) 0.0527(14) 0.0451(13) 0.0016(10) 0.0109(10) -0.0051(10)
    C2 0.0337(12) 0.0528(14) 0.0428(12) 0.0019(10) -0.0008(10) -0.0034(10)
    C3 0.0449(13) 0.0402(12) 0.0344(11) -0.0043(10) 0.0063(9) 0.0002(9)
    C4 0.0364(12) 0.0368(11) 0.0340(10) 0.0013(9) 0.0121(9) 0.0001(9)
    C5 0.0331(11) 0.0336(11) 0.0341(10) 0.0011(9) 0.0075(8) 0.0031(8)
    C6 0.0337(12) 0.0373(12) 0.0373(11) -0.0026(9) 0.0085(9) -0.0001(8)
    C7 0.097(2) 0.0622(18) 0.0805(19) 0.0211(17) 0.0311(17) -0.0148(15)
    C8 0.0384(12) 0.0414(12) 0.0355(11) -0.0007(10) 0.0145(9) -0.0008(9)
    C9 0.0378(12) 0.0518(14) 0.0315(11) 0.0038(10) 0.0093(9) 0.0018(9)
    C10 0.0350(12) 0.0519(14) 0.0327(10) 0.0079(10) 0.0069(9) 0.0078(9)
    C11 0.0320(12) 0.0659(15) 0.0385(11) 0.0082(11) 0.0129(9) 0.0041(10)
    C12 0.0403(15) 0.130(3) 0.0480(14) -0.0086(15) 0.0124(12) 0.0057(15)
    C13 0.0492(15) 0.094(2) 0.0469(13) -0.0127(14) 0.0168(11) 0.0119(13)
    C14 0.0444(14) 0.0763(17) 0.0331(11) 0.0094(12) 0.0123(10) 0.0023(11)
    C15 0.0627(18) 0.114(2) 0.0311(12) 0.0122(16) 0.0048(12) -0.0030(13)
    C16 0.0602(17) 0.0649(17) 0.0508(14) 0.0107(13) -0.0012(12) -0.0041(12)
    O1W 0.0600(13) 0.1157(18) 0.0396(9) 0.0301(12) 0.0077(9) -0.0035(10)
_geom_special_details
;
 All esds (except the esd in the dihedral angle between two l.s. planes)
 are estimated using the full covariance matrix.  The cell esds are taken
 into account individually in the estimation of esds in distances, angles
 and torsion angles; correlations between esds in cell parameters are only
 used when they are defined by crystal symmetry.  An approximate (isotropic)
 treatment of cell esds is used for estimating esds involving l.s. planes.
;
loop_
    _geom_bond_atom_site_label_1
    _geom_bond_atom_site_label_2
    _geom_bond_site_symmetry_2
    _geom_bond_distance
    _geom_bond_publ_flag
    F1 C2 . 1.356(2) ?
    O1 C4 . 1.381(2) ?
    O1 C7 . 1.436(3) ?
    O2 C8 . 1.252(2) ?
    O3 C14 . 1.334(3) ?
    O3 C15 . 1.447(3) ?
    O4 C14 . 1.202(3) ?
    N1 C3 . 1.373(3) ?
    N1 H1N1 . 0.91(3) ?
    N1 H2N1 . 0.85(3) ?
    N2 C10 . 1.350(2) ?
    N2 C5 . 1.408(3) ?
    N2 C11 . 1.465(3) ?
    C1 C2 . 1.361(3) ?
    C1 C6 . 1.405(3) ?
    C1 H1 . 0.9300 ?
    C2 C3 . 1.403(3) ?
    C3 C4 . 1.391(3) ?
    C4 C5 . 1.413(3) ?
    C5 C6 . 1.418(3) ?
    C6 C8 . 1.467(3) ?
    C7 H7A . 0.96 ?
    C7 H7B . 0.96 ?
    C7 H7C . 0.96 ?
    C8 C9 . 1.442(3) ?
    C9 C10 . 1.371(3) ?
    C9 C14 . 1.479(3) ?
    C10 H10 . 0.93 ?
    C11 C13 . 1.486(3) ?
    C11 C12 . 1.490(3) ?
    C11 H11 . 0.98 ?
    C12 C13 . 1.492(4) ?
    C12 H12A . 0.97 ?
    C12 H12B . 0.97 ?
    C13 H13A . 0.97 ?
    C13 H13B . 0.97 ?
    C15 C16 . 1.477(3) ?
    C15 H15A . 0.97 ?
    C15 H15B . 0.97 ?
    C16 H16A . 0.96 ?
    C16 H16B . 0.96 ?
    C16 H16C . 0.96 ?
    O1W H1W . 0.84(3) ?
    O1W H2W . 0.91(3) ?
loop_
    _geom_angle_atom_site_label_1
    _geom_angle_atom_site_label_2
    _geom_angle_atom_site_label_3
    _geom_angle_site_symmetry_1
    _geom_angle_site_symmetry_3
    _geom_angle
    _geom_angle_publ_flag
    C4 O1 C7 . . 112.45(17) ?
    C14 O3 C15 . . 117.11(18) ?
    C3 N1 H1N1 . . 114.2(16) ?
    C3 N1 H2N1 . . 113.3(18) ?
    H1N1 N1 H2N1 . . 112(2) ?
    C10 N2 C5 . . 119.16(17) ?
    C10 N2 C11 . . 117.75(17) ?
    C5 N2 C11 . . 123.00(15) ?
    C2 C1 C6 . . 119.99(19) ?
    C2 C1 H1 . . 120.0 ?
    C6 C1 H1 . . 120.0 ?
    F1 C2 C1 . . 120.05(19) ?
    F1 C2 C3 . . 117.01(18) ?
    C1 C2 C3 . . 122.9(2) ?
    N1 C3 C4 . . 121.6(2) ?
    N1 C3 C2 . . 120.8(2) ?
    C4 C3 C2 . . 117.47(18) ?
    O1 C4 C3 . . 116.36(17) ?
    O1 C4 C5 . . 122.29(18) ?
    C3 C4 C5 . . 121.36(18) ?
    N2 C5 C4 . . 122.81(18) ?
    N2 C5 C6 . . 118.12(17) ?
    C4 C5 C6 . . 119.06(18) ?
    C1 C6 C5 . . 119.07(18) ?
    C1 C6 C8 . . 118.85(18) ?
    C5 C6 C8 . . 121.99(18) ?
    O1 C7 H7A . . 109.5 ?
    O1 C7 H7B . . 109.5 ?
    H7A C7 H7B . . 109.5 ?
    O1 C7 H7C . . 109.5 ?
    H7A C7 H7C . . 109.5 ?
    H7B C7 H7C . . 109.5 ?
    O2 C8 C9 . . 124.20(18) ?
    O2 C8 C6 . . 120.70(19) ?
    C9 C8 C6 . . 115.09(17) ?
    C10 C9 C8 . . 119.22(18) ?
    C10 C9 C14 . . 119.2(2) ?
    C8 C9 C14 . . 121.54(18) ?
    N2 C10 C9 . . 125.34(19) ?
    N2 C10 H10 . . 117.3 ?
    C9 C10 H10 . . 117.3 ?
    N2 C11 C13 . . 117.9(2) ?
    N2 C11 C12 . . 118.3(2) ?
    C13 C11 C12 . . 60.20(17) ?
    N2 C11 H11 . . 116.3 ?
    C13 C11 H11 . . 116.3 ?
    C12 C11 H11 . . 116.3 ?
    C11 C12 C13 . . 59.79(16) ?
    C11 C12 H12A . . 117.8 ?
    C13 C12 H12A . . 117.8 ?
    C11 C12 H12B . . 117.8 ?
    C13 C12 H12B . . 117.8 ?
    H12A C12 H12B . . 114.9 ?
    C11 C13 C12 . . 60.01(16) ?
    C11 C13 H13A . . 117.8 ?
    C12 C13 H13A . . 117.8 ?
    C11 C13 H13B . . 117.8 ?
    C12 C13 H13B . . 117.8 ?
    H13A C13 H13B . . 114.9 ?
    O4 C14 O3 . . 122.4(2) ?
    O4 C14 C9 . . 125.0(2) ?
    O3 C14 C9 . . 112.52(18) ?
    O3 C15 C16 . . 108.7(2) ?
    O3 C15 H15A . . 109.9 ?
    C16 C15 H15A . . 109.9 ?
    O3 C15 H15B . . 109.9 ?
    C16 C15 H15B . . 109.9 ?
    H15A C15 H15B . . 108.3 ?
    C15 C16 H16A . . 109.5 ?
    C15 C16 H16B . . 109.5 ?
    H16A C16 H16B . . 109.5 ?
    C15 C16 H16C . . 109.5 ?
    H16A C16 H16C . . 109.5 ?
    H16B C16 H16C . . 109.5 ?
    H1W O1W H2W . . 107(3) ?
loop_
    _geom_hbond_atom_site_label_D
    _geom_hbond_atom_site_label_H
    _geom_hbond_atom_site_label_A
    _geom_hbond_site_symmetry_A
    _geom_hbond_distance_DH
    _geom_hbond_distance_HA
    _geom_hbond_distance_DA
    _geom_hbond_angle_DHA
    N1 H1N1 O1W 3_667 0.91(3) 2.15(3) 2.930(3) 143(2)
    N1 H2N1 O4 1_556 0.85(3) 2.33(3) 3.061(3) 144(2)
    O1W H1W O2 3_666 0.84(3) 2.13(3) 2.916(3) 155(3)
    O1W H2W O2 . 0.91(3) 1.96(3) 2.864(3) 171(3)
