# Supplementary material for: Ethyl 7-amino-1-cyclo­propyl-6-fluoro-8-meth­oxy-4-oxo-1,4-dihydro­quinoline-3-carboxyl­ate monohydrate
Source: Acta Crystallogr Sect E Struct Rep Online. 2008 Jan 30;64(Pt 2):o527. doi: 10.1107/S1600536808002547 (PMC2960450; doi:10.1107/S1600536808002547)
Supplement: Supplementary file 2 [file e-64-0o527-Isup2.hkl]

# 
# h,k,l, Fc-squared, Fo-squared, sigma(Fo-squared) and status flag 
# 
data_I
_shelx_title ' CI2556         P 21/n       R = 0.04' 
_shelx_refln_list_code          4 
_shelx_F_calc_maximum      135.64 
_exptl_crystal_F_000       712.00 
_reflns_d_resolution_high  0.8273 
 
loop_ 
 _symmetry_equiv_pos_as_xyz 
 'x, y, z' 
 '-x+1/2, y+1/2, -z+1/2' 
 '-x, -y, -z' 
 'x-1/2, -y-1/2, z-1/2' 
 
_cell_length_a    10.0960 
_cell_length_b    14.6990 
_cell_length_c    11.0280 
_cell_angle_alpha  90.000 
_cell_angle_beta   94.260 
_cell_angle_gamma  90.000 
 
_shelx_F_squared_multiplier     1.000 
 
loop_ 
 _refln_index_h 
 _refln_index_k 
 _refln_index_l 
 _refln_F_squared_calc 
 _refln_F_squared_meas 
 _refln_F_squared_sigma 
 _refln_observed_status 
   2   0   0      741.64      712.47      3.42 o 
   4   0   0       19.53       10.44      4.01 o 
   6   0   0        0.21        0.16      4.49 o 
   8   0   0        9.29        8.22      3.73 o 
  10   0   0        0.08        8.62      6.29 o 
  12   0   0       61.45       77.96      9.04 o 
   1   1   0     1831.47     1709.06      5.53 o 
   2   1   0       29.10       26.31      1.44 o 
   3   1   0      323.30      324.53      3.99 o 
   4   1   0      591.38      590.22      8.49 o 
   5   1   0      119.38      119.85      5.99 o 
   6   1   0        0.23        3.24      2.40 o 
   7   1   0       31.79       25.27      6.51 o 
   8   1   0      318.04      328.22     13.20 o 
   9   1   0       10.03        2.42      7.69 o 
  10   1   0       16.12       11.73      7.98 o 
  11   1   0        8.68       15.85      9.15 o 
  12   1   0        0.40        3.59      9.34 o 
   0   2   0      153.49      243.99      2.59 o 
   1   2   0    14910.38    13403.39     74.67 o 
   2   2   0      248.57      268.41      3.59 o 
   3   2   0      176.76      200.00      3.81 o 
   4   2   0        7.92        7.15      2.17 o 
   5   2   0     1562.88     1634.19     18.22 o 
   6   2   0       78.44       79.72      6.90 o 
   7   2   0        5.82        6.90      3.24 o 
   8   2   0       66.98       62.21      8.22 o 
   9   2   0        0.44        0.01      6.79 o 
  10   2   0       28.17       20.89      9.07 o 
  11   2   0       40.74       47.43      5.95 o 
  12   2   0        2.98        9.63      9.78 o 
   1   3   0    16527.55    15073.60     88.79 o 
   2   3   0     6491.80     5760.90     24.06 o 
   3   3   0      236.01      225.51      4.06 o 
   4   3   0       94.35       95.03      4.01 o 
   5   3   0       66.11       73.32      6.07 o 
   6   3   0       61.83       57.52      6.77 o 
   7   3   0        5.37        0.00      6.44 o 
   8   3   0      117.78      121.39     10.17 o 
   9   3   0       28.36       31.45      4.90 o 
  10   3   0        6.14        9.96      4.07 o 
  11   3   0        3.44        9.71      7.35 o 
   1   4   0      117.97      131.52      3.05 o 
   2   4   0      202.59      210.82      3.92 o 
   3   4   0      138.97      139.46      3.57 o 
   4   4   0      148.06      149.50      5.00 o 
   5   4   0       36.21       42.06      3.50 o 
   6   4   0       44.29       51.93      4.26 o 
   7   4   0      343.73      323.09     12.46 o 
   8   4   0      260.39      255.46     13.01 o 
   9   4   0        3.21        4.54      6.86 o 
  10   4   0       30.92       28.14      9.02 o 
  11   4   0        9.08       13.19      8.56 o 
   1   5   0        2.32        1.56      2.89 o 
   2   5   0     1748.73     1748.99     10.20 o 
   3   5   0      161.57      161.59      4.09 o 
   4   5   0        9.36        8.14      2.84 o 
   5   5   0       10.11       17.55      3.10 o 
   6   5   0       50.64       52.54      6.17 o 
   7   5   0       49.43       56.31      5.23 o 
   8   5   0      690.50      702.70     18.32 o 
   9   5   0        6.15        0.01      8.50 o 
  10   5   0        3.90        0.01      8.97 o 
  11   5   0       19.29       21.37      8.44 o 
   0   6   0       39.86       36.01      2.17 o 
   1   6   0     2300.19     2389.67     12.41 o 
   2   6   0      165.20      165.20      3.65 o 
   3   6   0       59.61       57.19      3.14 o 
   4   6   0        9.26       17.50      3.00 o 
   5   6   0      889.76      912.03     16.59 o 
   6   6   0        7.62        7.39      5.97 o 
   7   6   0      188.50      177.44     11.58 o 
   8   6   0      279.83      261.06     13.93 o 
   9   6   0       14.57        2.43      8.98 o 
  10   6   0       51.85       66.72      7.01 o 
  11   6   0        5.69       18.88      5.29 o 
   1   7   0     6861.26     6933.23     24.57 o 
   2   7   0        5.07        8.98      3.40 o 
   3   7   0      210.93      208.91      5.41 o 
   4   7   0       38.89       38.83      4.07 o 
   5   7   0        0.57        2.32      5.45 o 
   6   7   0        8.76        8.77      7.04 o 
   7   7   0      173.05      170.16     11.27 o 
   8   7   0       50.67       34.17     10.18 o 
   9   7   0        1.42        1.90      7.96 o 
  10   7   0        0.00        0.01      9.22 o 
  11   7   0       12.41        6.36      9.87 o 
   0   8   0     2487.43     2438.15     14.85 o 
   1   8   0       30.69       29.97      3.41 o 
   2   8   0        0.80        0.00      3.76 o 
   3   8   0       53.76       50.90      3.68 o 
   4   8   0       65.17       65.53      4.60 o 
   5   8   0        0.28        0.00      5.53 o 
   6   8   0       21.64       22.32      7.74 o 
   7   8   0     1140.89     1114.72     24.85 o 
   8   8   0      151.48      139.43     11.62 o 
   9   8   0        2.73        2.97      8.92 o 
  10   8   0       37.18       32.29      7.47 o 
   1   9   0      106.17      113.49      4.32 o 
   2   9   0       67.02       46.80      3.63 o 
   3   9   0       79.94       77.71      4.10 o 
   4   9   0      193.41      202.11      7.49 o 
   5   9   0       39.74       29.00      4.82 o 
   6   9   0      287.55      299.73     13.51 o 
   7   9   0        6.44        0.01      9.67 o 
   8   9   0      252.75      246.53     14.80 o 
   9   9   0       28.12       21.48     10.23 o 
  10   9   0       10.81        5.40     10.23 o 
   0  10   0      167.79      163.44      4.92 o 
   1  10   0       29.97       24.77      3.47 o 
   2  10   0        1.01        0.01      4.43 o 
   3  10   0       27.10       35.20      3.80 o 
   4  10   0        2.70        9.78      5.49 o 
   5  10   0      132.36      133.61      7.20 o 
   6  10   0      437.81      415.11     17.77 o 
   7  10   0       81.79       81.22      7.37 o 
   8  10   0      120.33       92.26     13.78 o 
   9  10   0        0.99        0.01      9.34 o 
  10  10   0        5.85       17.33      8.67 o 
   1  11   0      368.87      397.05      8.38 o 
   2  11   0      149.74      132.89      5.91 o 
   3  11   0        8.03        3.75      7.21 o 
   4  11   0       23.73       19.91      7.67 o 
   5  11   0        0.69        0.01      7.11 o 
   6  11   0        1.93        7.88      8.14 o 
   7  11   0      356.76      323.04     18.63 o 
   8  11   0        3.68        0.01     10.00 o 
   9  11   0       47.94       59.96      9.69 o 
   0  12   0      140.78      136.22      5.49 o 
   1  12   0       13.02        0.01      5.59 o 
   2  12   0       58.13       62.30      5.14 o 
   3  12   0       29.15       20.13      8.31 o 
   4  12   0        5.98        4.08      7.66 o 
   5  12   0      119.69       92.29     12.71 o 
   6  12   0       35.45       44.09      6.76 o 
   7  12   0      532.10      530.39     22.24 o 
   8  12   0        0.74        0.01      9.65 o 
   1  13   0        1.26        0.01      5.36 o 
   2  13   0       14.99        8.98      3.75 o 
   3  13   0        1.28        0.01      7.66 o 
   4  13   0        1.25        9.48      7.27 o 
   5  13   0        9.69        0.01      9.77 o 
   6  13   0      144.61      155.90     14.15 o 
   7  13   0       14.68        7.29     11.41 o 
   8  13   0        2.82        0.01      9.34 o 
   0  14   0      121.74      123.20      6.03 o 
   1  14   0        1.43        0.01      5.69 o 
   2  14   0        0.00        4.37      5.52 o 
   3  14   0       49.59       25.65      9.54 o 
   4  14   0        2.01        0.01      8.26 o 
   5  14   0        0.16        0.01      8.52 o 
   6  14   0      212.12      233.58     11.76 o 
   7  14   0        3.96       10.52      9.52 o 
   1  15   0      129.22      114.87      7.64 o 
   2  15   0        7.14        4.22      5.58 o 
   3  15   0        4.18        0.01      9.01 o 
   4  15   0        0.94        2.10      8.61 o 
   5  15   0       21.13       11.79      9.70 o 
   6  15   0        7.02       20.91      6.35 o 
   0  16   0        5.08        0.01      6.80 o 
   1  16   0        2.37        4.41      5.98 o 
   2  16   0       16.09        4.57      6.52 o 
   3  16   0        0.02        0.01      9.18 o 
   4  16   0       15.17        2.65     11.03 o 
   5  16   0       27.68       23.05     11.91 o 
   1  17   0        2.97        0.01      6.87 o 
   2  17   0        9.52        2.68      6.81 o 
   3  17   0        0.22        0.01      9.15 o 
 -11   0   1       21.05       21.22      5.43 o 
  -9   0   1     2319.53     2332.46     30.13 o 
  -7   0   1      154.93      137.01      6.83 o 
  -5   0   1     2229.99     2172.04     19.22 o 
  -3   0   1      526.87      525.37      7.00 o 
  -1   0   1     2975.32     2869.59     10.24 o 
   1   0   1       44.73       36.21      1.15 o 
   3   0   1     1581.59     1515.66     11.87 o 
   5   0   1       15.30       28.59      4.95 o 
   7   0   1      129.14      120.28      8.14 o 
   9   0   1        0.01        0.01      7.68 o 
  11   0   1       13.28       20.57      6.08 o 
 -12   1   1        7.98       19.73      5.46 o 
 -11   1   1        6.77        4.23      8.49 o 
 -10   1   1       26.45       16.41     10.42 o 
  -9   1   1        0.01        0.00     11.03 o 
  -8   1   1        7.25        0.00      9.94 o 
  -7   1   1      417.11      400.98     10.30 o 
  -6   1   1      237.51      213.03      7.04 o 
  -5   1   1     1255.88     1262.10     14.37 o 
  -4   1   1     1319.64     1324.34     13.05 o 
  -3   1   1      603.73      585.11      7.65 o 
  -2   1   1      100.71       88.15      2.93 o 
  -1   1   1     2177.12     2039.15      9.46 o 
   0   1   1      135.33      118.78      1.61 o 
   1   1   1       85.79       75.23      1.56 o 
   2   1   1      217.26      214.48      2.87 o 
   3   1   1      288.38      271.20      3.84 o 
   4   1   1      662.38      714.23      9.59 o 
   5   1   1       11.25       17.02      4.95 o 
   6   1   1      947.29     1037.63     17.07 o 
   7   1   1       72.00       56.84      6.93 o 
   8   1   1      293.93      307.35     12.82 o 
   9   1   1      261.94      273.81     10.36 o 
  10   1   1       76.98       89.89      7.31 o 
  11   1   1       25.91        7.14     10.65 o 
  12   1   1        8.86        4.44     11.35 o 
 -12   2   1       13.34       11.63      9.31 o 
 -11   2   1        0.16        0.01      9.22 o 
 -10   2   1        4.74       14.69      6.75 o 
  -9   2   1        0.93        1.09      8.61 o 
  -8   2   1     4823.44     4886.61     39.74 o 
  -7   2   1      161.90      178.10      7.07 o 
  -6   2   1     1168.30     1242.42     16.36 o 
  -5   2   1      699.75      750.40     11.21 o 
  -4   2   1      871.38      901.35     11.07 o 
  -3   2   1      445.93      476.24      7.01 o 
  -2   2   1     2407.13     2502.64     13.52 o 
  -1   2   1     1024.95     1006.87      7.37 o 
   0   2   1     3249.18     3130.03      8.60 o 
   1   2   1      193.63      171.64      2.42 o 
   2   2   1      917.08      789.49      5.62 o 
   3   2   1      642.24      641.28      5.91 o 
   4   2   1     1199.09     1235.17     12.75 o 
   5   2   1       14.92       19.22      4.94 o 
   6   2   1      543.63      574.25     13.29 o 
   7   2   1        1.15        0.00      6.54 o 
   8   2   1        3.57        0.01      6.54 o 
   9   2   1       48.47       40.87      5.74 o 
  10   2   1       27.50       13.28      9.23 o 
  11   2   1        6.72        0.01      9.59 o 
 -12   3   1        0.18        0.01     10.47 o 
 -11   3   1        1.38        0.01      9.11 o 
 -10   3   1       21.86       22.53      5.09 o 
  -9   3   1        2.36        5.29      8.83 o 
  -8   3   1      409.18      411.32     12.59 o 
  -7   3   1      106.04      117.15      6.60 o 
  -6   3   1       88.46       94.56      5.22 o 
  -5   3   1      125.76      147.55      5.40 o 
  -4   3   1       53.38       62.25      3.43 o 
  -3   3   1       52.11       56.91      3.11 o 
  -2   3   1     2465.22     2344.08     14.33 o 
  -1   3   1      858.11      827.01      7.69 o 
   0   3   1     1918.06     1827.26      5.58 o 
   1   3   1     3769.11     3651.78     11.71 o 
   2   3   1        3.08        2.06      2.41 o 
   3   3   1     1341.77     1310.40      9.23 o 
   4   3   1      413.34      405.81      7.63 o 
   5   3   1      458.76      495.06     11.17 o 
   6   3   1      445.43      511.42     13.01 o 
   7   3   1      110.39       96.93      7.67 o 
   8   3   1        6.67        0.00      7.66 o 
   9   3   1      115.79      122.02      7.52 o 
  10   3   1       40.32       40.72      5.80 o 
  11   3   1       38.06       32.44     12.62 o 
 -11   4   1        8.09        4.39      9.28 o 
 -10   4   1        4.64        4.54      8.03 o 
  -9   4   1      789.71      801.16     17.83 o 
  -8   4   1       82.60       78.17      7.16 o 
  -7   4   1      426.33      427.26     11.24 o 
  -6   4   1       75.18       80.69      5.10 o 
  -5   4   1     1065.19     1014.80     13.85 o 
  -4   4   1       67.37       61.64      4.01 o 
  -3   4   1     1362.34     1379.83     13.08 o 
  -2   4   1     4843.36     4765.76     22.66 o 
  -1   4   1    18397.65    16455.93    155.80 o 
   0   4   1     1248.12     1206.62      7.20 o 
   1   4   1     3548.91     3339.60     12.35 o 
   2   4   1     4085.45     3983.54     14.59 o 
   3   4   1        8.08        4.49      2.79 o 
   4   4   1       29.32       33.71      2.94 o 
   5   4   1      695.34      740.09     13.56 o 
   6   4   1      278.47      281.02     10.50 o 
   7   4   1       10.71       11.54      6.17 o 
   8   4   1       43.58       34.17      7.85 o 
   9   4   1       55.23       48.05      5.77 o 
  10   4   1        4.91        0.01      9.03 o 
  11   4   1       16.81       34.89      9.56 o 
 -11   5   1        1.08        3.38      8.54 o 
 -10   5   1       38.62       44.25      6.50 o 
  -9   5   1       57.72       64.15      6.51 o 
  -8   5   1      103.68      111.73      7.13 o 
  -7   5   1     1953.95     2025.88     24.04 o 
  -6   5   1       47.96       58.07      4.84 o 
  -5   5   1       41.99       39.82      3.47 o 
  -4   5   1       65.30       70.50      3.91 o 
  -3   5   1       31.12       39.40      3.06 o 
  -2   5   1      373.97      429.63      7.67 o 
  -1   5   1     4707.54     4642.87     22.70 o 
   0   5   1        4.68        0.00      2.91 o 
   1   5   1     1280.68     1248.57      8.37 o 
   2   5   1        4.48        8.68      2.17 o 
   3   5   1       47.91       51.42      2.40 o 
   4   5   1      583.19      539.70      9.82 o 
   5   5   1      145.97      157.59      7.60 o 
   6   5   1      281.80      311.79     11.31 o 
   7   5   1        0.63        5.50      3.50 o 
   8   5   1      136.66      146.81     11.21 o 
   9   5   1       14.80        0.01      9.09 o 
  10   5   1       27.36        6.40     10.53 o 
  11   5   1      132.24      166.60     11.02 o 
 -11   6   1        1.29       11.94      8.45 o 
 -10   6   1       11.68       17.61      5.54 o 
  -9   6   1        1.56        2.74      7.88 o 
  -8   6   1     1343.56     1409.59     22.48 o 
  -7   6   1      202.27      194.02      8.57 o 
  -6   6   1        7.91        5.82      5.79 o 
  -5   6   1      410.54      412.33      9.66 o 
  -4   6   1      299.26      290.30      7.70 o 
  -3   6   1      467.59      447.74      8.73 o 
  -2   6   1      151.05      168.45      5.34 o 
  -1   6   1     1772.51     1731.98     15.10 o 
   0   6   1      528.99      537.47      6.02 o 
   1   6   1       10.01        7.58      1.63 o 
   2   6   1     1960.81     1816.23     11.71 o 
   3   6   1      391.24      365.12      5.63 o 
   4   6   1        3.16        4.94      4.28 o 
   5   6   1       64.05       56.92      6.95 o 
   6   6   1       53.03       61.26      6.75 o 
   7   6   1      135.68      120.04     10.36 o 
   8   6   1        1.66        0.01      7.42 o 
   9   6   1       86.37       87.00      7.47 o 
  10   6   1       14.00       23.92      5.81 o 
  11   6   1       18.41       10.92     10.23 o 
 -11   7   1        4.16        0.80      8.99 o 
 -10   7   1       64.83       67.11      7.32 o 
  -9   7   1       14.26        0.01      9.89 o 
  -8   7   1      328.67      354.40     12.12 o 
  -7   7   1        7.26       14.53      6.85 o 
  -6   7   1        0.01        1.55      5.73 o 
  -5   7   1       15.95        5.50      5.89 o 
  -4   7   1      119.00      111.00      5.55 o 
  -3   7   1        1.15        2.35      4.58 o 
  -2   7   1     3734.25     3410.34     23.60 o 
  -1   7   1      907.99      896.22     11.93 o 
   0   7   1      308.05      332.55      5.23 o 
   1   7   1       76.50       69.32      2.93 o 
   2   7   1        0.13        0.09      3.09 o 
   3   7   1        0.64        1.26      3.27 o 
   4   7   1      328.19      295.67      8.02 o 
   5   7   1      220.24      217.57     10.78 o 
   6   7   1      198.66      190.86     11.55 o 
   7   7   1       26.83       29.73      7.80 o 
   8   7   1        0.47        0.01      7.65 o 
   9   7   1       15.75        3.52      9.82 o 
  10   7   1        7.45        6.47      8.49 o 
  11   7   1       15.91       19.30     10.00 o 
 -10   8   1        4.60        0.01      9.79 o 
  -9   8   1       73.83       73.61      7.43 o 
  -8   8   1        0.75        0.01      8.94 o 
  -7   8   1      162.11      169.26      8.51 o 
  -6   8   1      100.26      100.91      6.20 o 
  -5   8   1       91.14      101.93      5.91 o 
  -4   8   1        5.73        0.96      5.87 o 
  -3   8   1       18.08       26.25      3.71 o 
  -2   8   1     2589.70     2425.39     21.62 o 
  -1   8   1     4892.16     4883.38     30.28 o 
   0   8   1      807.29      813.66      8.79 o 
   1   8   1     1273.28     1210.81     10.77 o 
   2   8   1      267.44      282.90      6.06 o 
   3   8   1      295.45      295.97      5.99 o 
   4   8   1       92.88      102.67      5.70 o 
   5   8   1      300.03      321.05      9.52 o 
   6   8   1      393.69      455.17     14.35 o 
   7   8   1       32.65       32.83      9.14 o 
   8   8   1       11.43        6.57      8.46 o 
   9   8   1       67.65       66.78      7.11 o 
  10   8   1       47.37       51.85      7.24 o 
 -10   9   1       20.55       20.95      7.16 o 
  -9   9   1       74.23       84.84      7.62 o 
  -8   9   1       56.86       67.69      6.75 o 
  -7   9   1      832.32      868.65     19.23 o 
  -6   9   1      190.93      216.25      9.10 o 
  -5   9   1       50.51       56.16      5.02 o 
  -4   9   1       12.32       12.07      3.21 o 
  -3   9   1      354.48      357.82      9.67 o 
  -2   9   1        0.06        0.00      6.09 o 
  -1   9   1     1516.81     1443.01     17.85 o 
   0   9   1      155.24      164.92      4.70 o 
   1   9   1       41.77       44.38      3.52 o 
   2   9   1        0.39        0.00      4.13 o 
   3   9   1      331.36      315.47      7.36 o 
   4   9   1       47.97       54.03      4.79 o 
   5   9   1       21.05       12.26      6.79 o 
   6   9   1        4.08        9.47      6.46 o 
   7   9   1        1.46        0.01      9.11 o 
   8   9   1        9.70        9.14      9.13 o 
   9   9   1       19.32       18.94     10.13 o 
  10   9   1        0.13        0.01      9.99 o 
 -10  10   1       25.16       28.65      7.47 o 
  -9  10   1        0.13        0.01      8.73 o 
  -8  10   1      187.67      185.18     10.79 o 
  -7  10   1       15.61       13.57      8.97 o 
  -6  10   1        4.72        0.01      8.39 o 
  -5  10   1        0.05        0.01      6.58 o 
  -4  10   1        4.31        0.00      7.03 o 
  -3  10   1       11.26        0.00      6.98 o 
  -2  10   1      137.09      126.90      6.85 o 
  -1  10   1      509.63      521.40     11.72 o 
   0  10   1        1.31        2.43      3.94 o 
   1  10   1        1.48        0.01      4.14 o 
   2  10   1      456.29      435.43      7.68 o 
   3  10   1        4.25        0.01      4.33 o 
   4  10   1       57.15       61.31      5.66 o 
   5  10   1       24.31       38.79      4.54 o 
   6  10   1       15.79       23.12      5.28 o 
   7  10   1      329.84      315.31     15.95 o 
   8  10   1        1.67        0.01      9.71 o 
   9  10   1        1.17        0.01     11.01 o 
  -9  11   1        0.15        3.86      8.54 o 
  -8  11   1        5.90        0.71      9.27 o 
  -7  11   1       16.78       22.40      4.67 o 
  -6  11   1        5.70        0.01      9.87 o 
  -5  11   1        0.63        3.27      7.06 o 
  -4  11   1        6.34        7.85      7.73 o 
  -3  11   1       22.63       28.45      5.49 o 
  -2  11   1     1802.31     1793.19     22.57 o 
  -1  11   1      101.48       91.20      6.16 o 
   0  11   1      248.94      246.59      6.09 o 
   1  11   1      141.28      156.45      5.98 o 
   2  11   1       52.48       59.18      4.05 o 
   3  11   1       73.24       80.03      5.91 o 
   4  11   1       12.99        9.57      7.34 o 
   5  11   1        1.92        0.01      7.37 o 
   6  11   1      103.67       87.44     12.31 o 
   7  11   1        5.29        0.01      9.75 o 
   8  11   1       22.54       23.33      9.32 o 
   9  11   1        0.60        0.01     10.61 o 
  -8  12   1        2.22        0.01      9.51 o 
  -7  12   1        8.82       15.92      5.17 o 
  -6  12   1       35.93       34.07      6.16 o 
  -5  12   1        5.18        0.01      8.54 o 
  -4  12   1      184.12      161.05      8.50 o 
  -3  12   1        5.89        7.85      7.45 o 
  -2  12   1      399.75      360.69     11.22 o 
  -1  12   1      148.05      139.14      7.49 o 
   0  12   1        3.00        6.66      4.40 o 
   1  12   1       21.26        6.37      5.07 o 
   2  12   1      238.47      244.29      7.95 o 
   3  12   1       19.86       10.17      7.73 o 
   4  12   1        0.95        3.02      6.79 o 
   5  12   1        0.47        3.24      7.27 o 
   6  12   1      300.38      301.13     16.83 o 
   7  12   1        4.34        0.01      9.57 o 
   8  12   1       11.06        0.01     10.57 o 
  -8  13   1        7.32       16.71      9.35 o 
  -7  13   1      143.88      147.89     10.05 o 
  -6  13   1        5.79        2.39      9.78 o 
  -5  13   1        4.76       12.15      7.49 o 
  -4  13   1        0.23        0.01      9.36 o 
  -3  13   1       54.52       39.04      6.67 o 
  -2  13   1       14.33       17.92      5.56 o 
  -1  13   1      138.34      122.52      8.19 o 
   0  13   1       19.66       22.70      4.72 o 
   1  13   1       34.40       33.90      4.88 o 
   2  13   1       31.63       26.45      4.35 o 
   3  13   1       71.17       73.62      9.58 o 
   4  13   1       20.38       14.66      8.92 o 
   5  13   1       17.57       15.92      9.82 o 
   6  13   1       73.09       87.69      8.87 o 
   7  13   1       26.73       26.87     10.37 o 
   8  13   1        0.38       15.54      9.07 o 
  -7  14   1        5.54        0.01     10.73 o 
  -6  14   1       57.45       57.05      9.29 o 
  -5  14   1        6.64        0.01      9.42 o 
  -4  14   1        0.00        0.01      7.85 o 
  -3  14   1       92.67       75.02      7.79 o 
  -2  14   1        1.85        3.04      8.03 o 
  -1  14   1       64.17       73.32      7.22 o 
   0  14   1       20.77       19.63      4.07 o 
   1  14   1        6.03        0.01      6.09 o 
   2  14   1        3.54        6.22      5.37 o 
   3  14   1        6.72        9.04      8.00 o 
   4  14   1       14.61       18.22      5.38 o 
   5  14   1       22.59       15.15     10.23 o 
   6  14   1       12.04       11.74      9.66 o 
   7  14   1      153.96      125.88     15.93 o 
  -6  15   1        0.25        0.01      9.17 o 
  -5  15   1        0.05        6.72      8.34 o 
  -4  15   1        0.53       14.58      7.64 o 
  -3  15   1        0.02        0.01      9.20 o 
  -2  15   1      118.95      104.42      8.64 o 
  -1  15   1       68.18       83.47      7.51 o 
   0  15   1       10.70       12.58      5.65 o 
   1  15   1        3.25        2.55      6.21 o 
   2  15   1        2.43        0.85      5.96 o 
   3  15   1        8.77       10.17      8.10 o 
   4  15   1        9.07        0.35      9.07 o 
   5  15   1       31.86       35.94      6.31 o 
   6  15   1        3.22        3.94     10.87 o 
  -5  16   1       19.67       19.74     10.26 o 
  -4  16   1        9.49       17.71      9.08 o 
  -3  16   1        3.62        0.01     11.12 o 
  -2  16   1       92.97       79.68      7.85 o 
  -1  16   1        1.25        0.01      9.53 o 
   0  16   1        1.10        7.69      5.72 o 
   1  16   1        2.45       10.96      4.33 o 
   2  16   1       33.66       33.08      7.31 o 
   3  16   1        8.55        0.37      9.25 o 
   4  16   1        7.03       15.27      5.03 o 
   5  16   1        2.44       14.02      7.96 o 
  -3  17   1       12.10        7.65     10.48 o 
  -2  17   1        6.29        0.01     10.00 o 
  -1  17   1        5.38        9.69      8.97 o 
   0  17   1       16.59        2.54      7.52 o 
   1  17   1        3.78        0.01      6.99 o 
   2  17   1        2.03        0.01      7.51 o 
   3  17   1        4.27        0.01      9.74 o 
 -12   0   2        5.85        0.01     10.14 o 
 -10   0   2      663.33      602.13     23.14 o 
  -8   0   2     1824.25     1782.68     24.15 o 
  -6   0   2      256.93      260.31      7.93 o 
  -4   0   2     3192.13     3496.06     21.79 o 
  -2   0   2    10152.38     9988.04    110.13 o 
   0   0   2      654.70      653.59      4.44 o 
   2   0   2      484.19      454.92      4.34 o 
   4   0   2    18152.85    19411.48    206.02 o 
   6   0   2      119.22      125.20      5.53 o 
   8   0   2        0.78        0.24      6.37 o 
  10   0   2      183.13      173.18      9.69 o 
 -12   1   2       24.55       23.59     10.94 o 
 -11   1   2        1.33        0.01      8.84 o 
 -10   1   2      137.74      142.74      8.50 o 
  -9   1   2      216.33      231.31     10.45 o 
  -8   1   2      128.81      124.14      7.76 o 
  -7   1   2       43.66       34.11      4.23 o 
  -6   1   2       37.32       32.44      3.62 o 
  -5   1   2      970.55      976.62     12.68 o 
  -4   1   2        5.78        5.22      4.10 o 
  -3   1   2     1466.08     1447.05     12.44 o 
  -2   1   2     4260.42     4320.09     66.79 o 
  -1   1   2       59.98       58.37      2.45 o 
   0   1   2     1615.46     1665.78      6.87 o 
   1   1   2     4214.60     3849.31     11.32 o 
   2   1   2     1918.12     1751.10      8.66 o 
   3   1   2       79.28       85.30      2.52 o 
   4   1   2     2646.01     2674.35     19.30 o 
   5   1   2     1096.80     1270.16     15.20 o 
   6   1   2       83.89       61.18      6.04 o 
   7   1   2        8.68       19.49      5.64 o 
   8   1   2      124.52      127.97      9.01 o 
   9   1   2      134.10      133.92      7.90 o 
  10   1   2        0.19        0.01      8.94 o 
  11   1   2        6.87       12.78      8.28 o 
 -12   2   2        1.53        7.65      8.14 o 
 -11   2   2        0.36        1.79      9.00 o 
 -10   2   2       58.53       48.80     11.33 o 
  -9   2   2     2806.41     2860.20     32.67 o 
  -8   2   2      100.82      108.81      7.16 o 
  -7   2   2      174.21      178.64      7.56 o 
  -6   2   2      580.39      609.89     11.36 o 
  -5   2   2      230.87      225.80      6.47 o 
  -4   2   2        7.30        0.12      4.02 o 
  -3   2   2     4322.51     4560.49     23.22 o 
  -2   2   2       51.90       44.36      2.53 o 
   0   2   2      357.78      337.61      3.49 o 
   1   2   2      145.87      134.99      2.43 o 
   2   2   2      202.64      209.44      3.34 o 
   3   2   2     4347.92     4213.17     11.36 o 
   4   2   2        1.08        5.17      4.70 o 
   5   2   2     1371.62     1573.17     16.82 o 
   6   2   2      159.46      145.98      7.81 o 
   7   2   2      537.11      549.50     13.94 o 
   8   2   2       33.75       28.88      7.87 o 
   9   2   2      123.21      110.59      8.06 o 
  10   2   2        1.81        9.40      7.09 o 
  11   2   2       21.05       22.07      9.66 o 
 -11   3   2       74.92       78.88      7.21 o 
 -10   3   2        2.04        0.01      9.56 o 
  -9   3   2      404.23      392.77     13.25 o 
  -8   3   2      109.44      107.44      7.29 o 
  -7   3   2       45.29       51.96      4.78 o 
  -6   3   2        9.62        3.08      5.49 o 
  -5   3   2      279.05      281.49      7.32 o 
  -4   3   2      264.98      273.65      6.47 o 
  -3   3   2       38.25       35.65      2.77 o 
  -2   3   2      982.54      922.99      9.64 o 
  -1   3   2      168.73      163.90      4.10 o 
   0   3   2     5419.96     5414.67     15.02 o 
   1   3   2     1318.11     1208.14      7.20 o 
   2   3   2     1445.60     1382.95      8.50 o 
   3   3   2     1251.26     1280.74      9.22 o 
   4   3   2      999.78     1065.08     12.96 o 
   5   3   2     2185.00     2384.67     21.12 o 
   6   3   2      249.77      246.18      9.49 o 
   7   3   2        1.20        0.00      5.92 o 
   8   3   2        0.06        0.01      6.50 o 
   9   3   2       92.40       77.50      6.59 o 
  10   3   2      114.84      112.45      8.54 o 
  11   3   2        5.53        0.01      9.65 o 
 -11   4   2       13.09        0.01     11.06 o 
 -10   4   2      410.43      416.71     14.17 o 
  -9   4   2       35.92       32.24     10.43 o 
  -8   4   2      667.16      661.32     15.24 o 
  -7   4   2      148.79      155.57      7.14 o 
  -6   4   2       80.07       82.58      4.76 o 
  -5   4   2       65.30       57.95      4.19 o 
  -4   4   2      268.05      258.39      6.69 o 
  -3   4   2      248.57      279.71      6.30 o 
  -2   4   2      305.80      312.58      6.13 o 
  -1   4   2     1535.30     1608.22     12.73 o 
   0   4   2      224.14      185.59      3.27 o 
   1   4   2       13.79        5.78      2.67 o 
   2   4   2     1009.74      943.92      7.58 o 
   3   4   2      101.41       89.29      2.99 o 
   4   4   2     2800.13     3149.17     22.65 o 
   5   4   2      355.46      397.49      9.04 o 
   6   4   2      168.48      170.37      8.75 o 
   7   4   2       39.15       46.23      6.86 o 
   8   4   2        2.06        0.01      6.32 o 
   9   4   2        3.22        0.01      7.93 o 
  10   4   2       67.33       66.15      9.30 o 
  11   4   2        3.20       12.45      5.16 o 
 -11   5   2       20.02        6.03     11.41 o 
 -10   5   2      204.21      206.51     10.98 o 
  -9   5   2        3.80        0.01     10.02 o 
  -8   5   2       91.97      100.26      6.84 o 
  -7   5   2       11.25        2.52      6.79 o 
  -6   5   2       81.88       89.58      5.42 o 
  -5   5   2       28.56       30.99      3.78 o 
  -4   5   2      688.11      706.59     11.23 o 
  -3   5   2      659.50      675.13     10.16 o 
  -2   5   2      235.58      238.83      5.81 o 
  -1   5   2      173.16      170.37      4.82 o 
   0   5   2      131.40      164.57      3.30 o 
   1   5   2     1170.11     1099.40      8.35 o 
   2   5   2     1038.13     1077.98      8.60 o 
   3   5   2       65.61       60.77      2.64 o 
   4   5   2       14.71       17.58      3.36 o 
   5   5   2      603.15      684.56     12.82 o 
   6   5   2      166.68      202.79      9.65 o 
   7   5   2        0.38        0.01      6.25 o 
   8   5   2       25.29       23.58      7.03 o 
   9   5   2       35.04       37.82      6.02 o 
  10   5   2       35.51       13.78     10.04 o 
  11   5   2        1.16        1.55      8.26 o 
 -11   6   2        0.98        0.01      9.41 o 
 -10   6   2      108.21      123.05      8.70 o 
  -9   6   2      848.36      873.76     19.32 o 
  -8   6   2       64.08       69.41      6.18 o 
  -7   6   2      504.94      496.10     12.72 o 
  -6   6   2      415.83      405.51     10.47 o 
  -5   6   2        0.04        8.75      4.27 o 
  -4   6   2       75.94      105.05      4.81 o 
  -3   6   2       76.78       82.39      4.39 o 
  -2   6   2     1964.33     1992.82     17.45 o 
  -1   6   2     1986.03     1856.99     16.17 o 
   0   6   2      118.93      109.42      3.08 o 
   1   6   2       66.74       64.26      2.48 o 
   2   6   2       49.79       51.62      2.40 o 
   3   6   2       48.36       51.63      2.70 o 
   4   6   2      262.64      273.91      7.58 o 
   5   6   2      127.88      159.38      6.31 o 
   6   6   2      130.69      140.84      9.09 o 
   7   6   2       13.65        7.88      6.62 o 
   8   6   2       22.06       11.99      8.56 o 
   9   6   2        5.46        0.01     10.40 o 
  10   6   2        0.39        2.13      8.06 o 
  11   6   2       17.54       23.76      6.87 o 
 -11   7   2      184.51      174.31     11.56 o 
 -10   7   2       54.80       73.44      7.73 o 
  -9   7   2      190.33      171.96     10.39 o 
  -8   7   2        9.99       10.02      4.62 o 
  -7   7   2        7.25       13.95      4.51 o 
  -6   7   2       17.47        7.67      6.44 o 
  -5   7   2      353.46      339.60      9.49 o 
  -4   7   2      147.44      159.27      6.39 o 
  -3   7   2       92.56       81.62      4.42 o 
  -2   7   2      118.07      111.19      5.34 o 
  -1   7   2      154.35      153.68      5.57 o 
   0   7   2      278.96      247.45      4.71 o 
   1   7   2       15.60       18.21      1.83 o 
   2   7   2       33.53       41.67      2.36 o 
   3   7   2      516.81      526.65      8.10 o 
   4   7   2       86.31      111.18      5.58 o 
   5   7   2      554.79      574.68     12.32 o 
   6   7   2        9.21        8.52      5.82 o 
   7   7   2        9.46       14.96      3.37 o 
   8   7   2       23.72       15.46      8.11 o 
   9   7   2       29.49       30.19      5.17 o 
  10   7   2       47.31       50.61      6.67 o 
 -10   8   2       60.19       48.75      8.25 o 
  -9   8   2       40.01       38.42      6.06 o 
  -8   8   2       76.95       86.25      7.30 o 
  -7   8   2        5.92        5.75      4.43 o 
  -6   8   2        0.04        0.01      6.98 o 
  -5   8   2       16.67       15.64      3.72 o 
  -4   8   2        0.99        0.00      5.66 o 
  -3   8   2      603.51      624.52     11.97 o 
  -2   8   2        2.03        5.40      5.47 o 
  -1   8   2      576.76      572.85     10.76 o 
   0   8   2      149.50      173.26      4.46 o 
   1   8   2      256.27      251.63      5.20 o 
   2   8   2       97.64       78.46      3.15 o 
   3   8   2      361.37      375.63      6.70 o 
   4   8   2       45.50       56.12      4.53 o 
   5   8   2       57.52       56.09      5.06 o 
   6   8   2        0.03        0.01      7.21 o 
   7   8   2        0.29        0.01      6.51 o 
   8   8   2        0.06        2.75      7.37 o 
   9   8   2       12.21        0.01      9.82 o 
  10   8   2        6.22        0.01     10.13 o 
 -10   9   2      176.10      194.15     11.62 o 
  -9   9   2       36.16       48.78      7.07 o 
  -8   9   2       52.38       55.84      6.24 o 
  -7   9   2        5.43        7.44      7.81 o 
  -6   9   2      239.09      235.50      9.37 o 
  -5   9   2      161.56      159.59      7.84 o 
  -4   9   2      196.58      187.75      8.05 o 
  -3   9   2       88.34       93.55      5.63 o 
  -2   9   2        9.17       10.38      6.36 o 
  -1   9   2      510.77      544.26     11.18 o 
   0   9   2      297.10      314.34      6.01 o 
   1   9   2        5.80        8.76      2.91 o 
   2   9   2       14.87        7.69      4.04 o 
   3   9   2        7.55       11.42      4.08 o 
   4   9   2       31.92       15.87      7.94 o 
   5   9   2      177.50      191.61      8.34 o 
   6   9   2       27.88       12.62      8.47 o 
   7   9   2        0.09        0.29      6.18 o 
   8   9   2        0.46        0.97      7.92 o 
   9   9   2        1.17        8.24      7.54 o 
  10   9   2        0.01        9.53      8.08 o 
 -10  10   2       18.79        2.44     12.22 o 
  -9  10   2       51.50       60.84      6.83 o 
  -8  10   2        0.06        0.01      8.77 o 
  -7  10   2      170.03      195.83     10.35 o 
  -6  10   2        0.06        0.01      7.96 o 
  -5  10   2       58.19       67.75      5.84 o 
  -4  10   2      153.93      151.44      7.36 o 
  -3  10   2        7.57       16.54      3.76 o 
  -2  10   2     1749.52     1807.52     22.01 o 
  -1  10   2       55.65       48.62      4.96 o 
   0  10   2      171.77      164.82      4.94 o 
   1  10   2       36.72       41.78      2.99 o 
   2  10   2      165.13      172.59      5.10 o 
   3  10   2       79.08       62.97      4.62 o 
   4  10   2      253.96      268.42     12.10 o 
   5  10   2        9.15        7.47      6.61 o 
   6  10   2        0.89        4.51      6.65 o 
   7  10   2        2.83       10.88      4.61 o 
   8  10   2        5.38        7.84      8.30 o 
   9  10   2        0.30        0.01      8.86 o 
  -9  11   2       12.46       12.44      9.53 o 
  -8  11   2       11.38        8.17      9.29 o 
  -7  11   2        4.27        1.63      8.00 o 
  -6  11   2       14.90        4.48      8.89 o 
  -5  11   2       15.57        3.87      9.26 o 
  -4  11   2       44.75       47.37      5.40 o 
  -3  11   2        9.94        7.77      6.92 o 
  -2  11   2        0.80        4.42      7.16 o 
  -1  11   2      192.25      174.92      8.43 o 
   0  11   2       35.86       30.30      3.05 o 
   1  11   2       20.99       22.23      3.66 o 
   2  11   2       11.06        4.12      4.85 o 
   3  11   2        0.04        0.00      7.92 o 
   4  11   2       17.53       19.90      7.16 o 
   5  11   2        0.83        0.01      6.82 o 
   6  11   2        6.60        0.01      9.09 o 
   7  11   2       30.23       13.85      9.79 o 
   8  11   2       19.86       16.59      9.78 o 
   9  11   2        0.48        3.96      8.76 o 
  -8  12   2        1.38        4.15      8.86 o 
  -7  12   2        8.40        5.56      8.83 o 
  -6  12   2       12.38        5.47      9.07 o 
  -5  12   2       36.29       35.04      5.33 o 
  -4  12   2        0.99        0.01      8.67 o 
  -3  12   2     1061.00     1064.78     19.70 o 
  -2  12   2        3.36        0.00      8.21 o 
  -1  12   2      492.64      475.29     12.59 o 
   0  12   2        4.24       14.70      2.84 o 
   1  12   2        4.90        2.61      5.04 o 
   2  12   2        0.42        4.12      4.72 o 
   3  12   2        4.87        0.01      7.69 o 
   4  12   2       50.97       30.09     10.05 o 
   5  12   2        4.11        0.30      7.55 o 
   6  12   2       55.80       62.57      7.06 o 
   7  12   2        0.44        3.51      8.68 o 
   8  12   2        3.78        0.01      9.32 o 
  -8  13   2       18.87       16.03     11.27 o 
  -7  13   2       14.61        5.20     10.46 o 
  -6  13   2       45.80       42.72      6.20 o 
  -5  13   2        4.26        6.47      8.98 o 
  -4  13   2       18.08       18.30      4.48 o 
  -3  13   2       44.43       48.36      5.90 o 
  -2  13   2        8.72       10.38      4.79 o 
  -1  13   2        2.01        0.01      7.95 o 
   0  13   2       19.83       21.07      4.04 o 
   1  13   2      119.75      120.55      5.34 o 
   2  13   2        5.57       15.05      3.60 o 
   3  13   2       19.18        9.91      8.47 o 
   4  13   2        0.43        0.01      7.70 o 
   5  13   2        9.66        0.98      8.18 o 
   6  13   2        9.21        2.79      9.20 o 
   7  13   2       15.96        7.13     10.20 o 
  -7  14   2        2.67       11.51      8.68 o 
  -6  14   2        0.60        0.01     10.32 o 
  -5  14   2       11.29        7.34      9.12 o 
  -4  14   2       13.63        1.66      8.74 o 
  -3  14   2        4.78        6.99      9.00 o 
  -2  14   2      384.29      362.97     13.51 o 
  -1  14   2        4.41        0.01      8.73 o 
   0  14   2        4.69       10.37      3.83 o 
   1  14   2       13.57        2.18      5.95 o 
   2  14   2       25.37       18.69      4.87 o 
   3  14   2       18.89       24.11      5.40 o 
   4  14   2       18.82       14.91      8.61 o 
   5  14   2        7.64        7.72      8.95 o 
   6  14   2        0.08        3.74      8.52 o 
   7  14   2       10.01       17.21      9.67 o 
  -6  15   2        2.65        0.01     10.68 o 
  -5  15   2       28.32       16.22     11.58 o 
  -4  15   2       87.41       75.24      8.40 o 
  -3  15   2       61.91       55.74      7.29 o 
  -2  15   2        1.83        0.01      9.99 o 
  -1  15   2        0.67        6.29      8.44 o 
   0  15   2        0.70        0.01      5.59 o 
   1  15   2        2.78        8.49      5.33 o 
   2  15   2        2.75        0.01      6.85 o 
   3  15   2        0.00        8.63      7.28 o 
   4  15   2        0.16        0.01      8.50 o 
   5  15   2       12.81       11.72      9.03 o 
   6  15   2        3.33        0.01     11.73 o 
  -5  16   2        0.03        0.01     11.66 o 
  -4  16   2        0.31        3.11      9.59 o 
  -3  16   2      182.54      171.45     11.35 o 
  -2  16   2        2.16        5.49      8.62 o 
  -1  16   2       84.51       95.08      8.54 o 
   0  16   2       17.05       25.50      4.10 o 
   1  16   2        0.73        0.01      6.88 o 
   2  16   2        2.22        7.86      5.30 o 
   3  16   2        1.34       14.97      7.49 o 
   4  16   2        0.83        0.01      8.95 o 
  -3  17   2       40.70       51.99      7.99 o 
  -2  17   2       17.73       20.26     11.45 o 
  -1  17   2        9.16        6.28     10.86 o 
   0  17   2        0.48        0.01      6.06 o 
   1  17   2       13.53       12.21      6.58 o 
   2  17   2        0.56        0.01      7.28 o 
 -11   0   3        1.28        0.01      8.83 o 
  -9   0   3      309.92      286.98     15.35 o 
  -7   0   3       71.41       81.22      5.23 o 
  -5   0   3      604.16      721.14     11.35 o 
  -3   0   3      655.42      708.28      9.35 o 
  -1   0   3      490.11      471.83      7.32 o 
   1   0   3     2249.04     1999.03      9.28 o 
   3   0   3     2195.27     2049.84     16.08 o 
   5   0   3      364.50      405.11      9.02 o 
   7   0   3        0.25        1.54      6.29 o 
   9   0   3       48.94       41.54      5.72 o 
  11   0   3       85.14       79.70      7.81 o 
 -12   1   3       37.31       45.36     11.47 o 
 -11   1   3       17.64       21.22      9.85 o 
 -10   1   3       87.70      101.03      7.53 o 
  -9   1   3        1.98        8.10      7.95 o 
  -8   1   3        0.05        0.01      6.72 o 
  -7   1   3        2.75        0.00      6.33 o 
  -6   1   3       33.78       38.22      3.83 o 
  -5   1   3      168.86      180.99      6.25 o 
  -4   1   3      978.37      965.91     12.29 o 
  -3   1   3      196.34      265.03      5.74 o 
  -2   1   3     5331.43     5481.39     23.20 o 
  -1   1   3      125.52      120.75      3.58 o 
   0   1   3     2013.98     1916.51      8.86 o 
   1   1   3     2565.97     2388.28     10.40 o 
   2   1   3        0.38        1.22      2.55 o 
   3   1   3      766.96      708.03      6.78 o 
   4   1   3     1503.56     1482.96     15.39 o 
   5   1   3       26.67       30.65      4.53 o 
   6   1   3      240.59      249.54      8.17 o 
   7   1   3       45.67       41.12      4.34 o 
   8   1   3      102.07       96.71      9.44 o 
   9   1   3      247.35      222.09      9.74 o 
  10   1   3       26.20        0.01     10.13 o 
  11   1   3        0.04        0.01      8.63 o 
 -11   2   3        2.19       10.15      7.93 o 
 -10   2   3       28.90       37.52     10.81 o 
  -9   2   3      184.08      167.37      9.60 o 
  -8   2   3      251.34      256.32      9.84 o 
  -7   2   3       21.71       22.24      3.83 o 
  -6   2   3        7.71        2.39      5.55 o 
  -5   2   3      126.58      119.79      5.21 o 
  -4   2   3     5021.52     5621.89     20.92 o 
  -3   2   3      463.23      496.82      7.89 o 
  -2   2   3       41.78       35.63      2.54 o 
   0   2   3       92.69       91.89      2.37 o 
   1   2   3      318.61      329.51      4.10 o 
   2   2   3     2823.58     2729.51     12.53 o 
   3   2   3      168.36      170.09      3.67 o 
   4   2   3      714.78      865.94     12.00 o 
   5   2   3        1.53        0.99      4.26 o 
   6   2   3       46.90       50.67      6.33 o 
   7   2   3      111.43       94.94      9.29 o 
   8   2   3       11.65        6.46      7.46 o 
   9   2   3        2.86        0.01      9.07 o 
  10   2   3        0.39        0.01      7.47 o 
  11   2   3        0.62        1.34      4.96 o 
 -11   3   3       26.22       26.81      6.03 o 
 -10   3   3        0.06        0.01      8.32 o 
  -9   3   3        7.49        0.01      9.11 o 
  -8   3   3      152.97      147.09      7.70 o 
  -7   3   3        4.89        0.00      6.05 o 
  -6   3   3      103.37       84.84      4.94 o 
  -5   3   3       99.96       97.90      4.99 o 
  -4   3   3     1717.45     1916.94     18.00 o 
  -3   3   3      618.76      611.14      9.14 o 
  -2   3   3       40.39       40.72      2.93 o 
  -1   3   3      111.98      120.54      3.89 o 
   0   3   3        0.27        0.00      2.42 o 
   1   3   3        3.68        2.52      2.32 o 
   2   3   3        3.80        0.00      2.57 o 
   3   3   3     1159.35     1197.58      9.47 o 
   4   3   3        5.20        8.05      4.38 o 
   5   3   3       96.15      102.14      5.13 o 
   6   3   3        1.15        5.17      5.10 o 
   7   3   3        0.04        0.01      5.98 o 
   8   3   3       10.49        6.58      6.89 o 
   9   3   3      116.30      111.82      7.58 o 
  10   3   3        9.42        0.01      9.94 o 
  11   3   3        1.60        0.01      9.47 o 
 -11   4   3        4.78        0.01     10.12 o 
 -10   4   3      109.35      117.13      8.65 o 
  -9   4   3      157.12      165.38      8.60 o 
  -8   4   3       16.20       23.50      4.61 o 
  -7   4   3        3.89        0.00      6.28 o 
  -6   4   3       59.75       74.38      5.01 o 
  -5   4   3      104.72      129.34      5.59 o 
  -4   4   3     1079.56     1210.07     14.34 o 
  -3   4   3     1954.48     2119.63     17.48 o 
  -2   4   3      406.39      424.23      7.46 o 
  -1   4   3        7.67        1.16      3.81 o 
   0   4   3      319.72      346.69      4.65 o 
   1   4   3      415.35      428.03      5.21 o 
   2   4   3      190.00      193.07      3.91 o 
   3   4   3      104.52      123.15      3.40 o 
   4   4   3       65.00       64.34      3.92 o 
   5   4   3        6.07        7.53      4.64 o 
   6   4   3      151.16      147.53      8.68 o 
   7   4   3        0.69        3.55      5.58 o 
   8   4   3        7.70        3.78      7.17 o 
   9   4   3       32.86       12.58      9.41 o 
  10   4   3      117.14      121.47      8.76 o 
  11   4   3       25.45       28.12      9.42 o 
 -11   5   3       56.28       60.11      7.99 o 
 -10   5   3       12.98        6.82      9.82 o 
  -9   5   3       21.64       15.45      8.89 o 
  -8   5   3       89.35       81.52      6.58 o 
  -7   5   3       90.39       80.63      5.91 o 
  -6   5   3        0.62        0.00      6.51 o 
  -5   5   3        5.69        8.19      5.03 o 
  -4   5   3      156.55      163.23      6.13 o 
  -3   5   3     2276.06     2444.18     19.85 o 
  -2   5   3      572.83      572.84      9.48 o 
  -1   5   3      354.27      339.00      7.08 o 
   0   5   3      173.09      178.37      3.70 o 
   1   5   3      192.93      182.08      3.77 o 
   2   5   3        2.29        3.36      2.70 o 
   3   5   3      704.50      734.04      8.11 o 
   4   5   3      828.40      882.98     13.00 o 
   5   5   3      221.42      233.55      7.53 o 
   6   5   3      410.19      403.81     10.46 o 
   7   5   3        1.21        0.01      6.93 o 
   8   5   3        5.71        0.01      7.70 o 
   9   5   3       45.53       46.93      6.82 o 
  10   5   3       65.97       72.61      7.95 o 
  11   5   3        2.02       13.49      4.38 o 
 -11   6   3       73.26       80.87      9.07 o 
 -10   6   3       60.55       60.78      7.79 o 
  -9   6   3      161.03      164.59      9.94 o 
  -8   6   3      155.67      183.71      8.58 o 
  -7   6   3        2.94        3.22      6.70 o 
  -6   6   3       38.70       37.48      4.41 o 
  -5   6   3      697.16      647.04     12.57 o 
  -4   6   3      230.33      274.83      7.89 o 
  -3   6   3      186.27      199.02      6.54 o 
  -2   6   3        0.08        2.16      3.97 o 
  -1   6   3     1707.25     1715.37     16.78 o 
   0   6   3      599.18      630.57      7.09 o 
   1   6   3        2.09        0.43      2.76 o 
   2   6   3       20.17       15.42      1.85 o 
   3   6   3       86.00       80.08      3.21 o 
   4   6   3      222.31      232.14      7.50 o 
   5   6   3      126.42      123.73      6.40 o 
   6   6   3      383.61      359.01     10.42 o 
   7   6   3        9.92       10.04      7.50 o 
   8   6   3        6.59        5.22      7.38 o 
   9   6   3        2.08        7.83      7.95 o 
  10   6   3        8.68        3.30      9.03 o 
 -11   7   3        1.01       16.60      8.97 o 
 -10   7   3       36.82       47.19      6.13 o 
  -9   7   3        0.98        0.01      8.34 o 
  -8   7   3      258.40      255.94     10.57 o 
  -7   7   3        3.45        0.01      7.80 o 
  -6   7   3      120.46      133.26      6.86 o 
  -5   7   3       68.65       60.99      4.98 o 
  -4   7   3      400.10      461.76     10.51 o 
  -3   7   3     1183.01     1194.80     15.81 o 
  -2   7   3      292.26      403.52      8.96 o 
  -1   7   3      132.82      128.70      5.21 o 
   0   7   3       30.41       25.28      2.26 o 
   1   7   3        2.73        3.68      2.79 o 
   2   7   3       44.64       34.01      2.61 o 
   3   7   3      935.44      944.87     10.21 o 
   4   7   3      129.09      133.88      6.22 o 
   5   7   3       73.52       69.64      4.89 o 
   6   7   3       21.83       24.61      4.04 o 
   7   7   3       10.78       13.90      3.96 o 
   8   7   3       42.08       42.67      9.33 o 
   9   7   3       29.95       23.46      5.87 o 
  10   7   3        0.00        9.08      8.75 o 
 -10   8   3      145.18      172.69     11.19 o 
  -9   8   3       18.45       12.60      9.91 o 
  -8   8   3        4.24        0.01      7.85 o 
  -7   8   3       50.25       57.85      5.51 o 
  -6   8   3       46.64       46.00      4.80 o 
  -5   8   3       40.99       59.81      5.37 o 
  -4   8   3       25.89       26.71      3.82 o 
  -3   8   3      277.27      284.41      8.52 o 
  -2   8   3      105.40      102.11      5.38 o 
  -1   8   3        3.61        6.54      4.74 o 
   0   8   3      109.31      122.37      3.89 o 
   1   8   3      227.87      238.97      5.15 o 
   2   8   3      168.08      165.82      4.62 o 
   3   8   3      779.27      808.57      9.89 o 
   4   8   3       96.79       90.41      5.82 o 
   5   8   3       72.41       64.78      5.48 o 
   6   8   3        6.67        0.01      7.50 o 
   7   8   3        0.14        0.01      7.56 o 
   8   8   3        3.71       12.05      7.42 o 
   9   8   3        0.00        0.01      8.67 o 
  10   8   3       56.55       66.34     12.09 o 
 -10   9   3        4.91        0.01     11.01 o 
  -9   9   3        0.42        1.43      8.32 o 
  -8   9   3        8.86       11.31      7.54 o 
  -7   9   3       16.07        5.86      8.44 o 
  -6   9   3        0.29        0.01      7.51 o 
  -5   9   3       59.44       63.14      6.14 o 
  -4   9   3        4.61       10.08      5.95 o 
  -3   9   3      443.06      447.89     11.07 o 
  -2   9   3      151.41      190.80      7.13 o 
  -1   9   3       11.83       13.29      2.96 o 
   0   9   3        9.77       10.24      2.69 o 
   1   9   3        5.68       11.49      2.78 o 
   2   9   3       22.74       22.70      2.88 o 
   3   9   3      279.27      280.66      7.53 o 
   4   9   3       26.65        6.38      8.65 o 
   5   9   3        1.61        0.01      6.23 o 
   6   9   3       58.40       44.05      9.04 o 
   7   9   3       51.44       39.52     10.10 o 
   8   9   3       16.04       18.67      4.73 o 
   9   9   3        1.57        1.11      9.06 o 
  -9  10   3        6.39        0.01     10.02 o 
  -8  10   3       27.76       10.93     10.92 o 
  -7  10   3       12.82        2.18      9.84 o 
  -6  10   3      134.90      127.33      7.48 o 
  -5  10   3      423.16      384.93     12.17 o 
  -4  10   3       78.14       70.32      5.90 o 
  -3  10   3       39.81       38.97      4.43 o 
  -2  10   3      181.35      171.00      7.29 o 
  -1  10   3        0.01        0.00      5.84 o 
   0  10   3       26.96       16.94      3.25 o 
   1  10   3       40.54       45.36      3.37 o 
   2  10   3      552.13      557.83      9.06 o 
   3  10   3        3.91        9.05      4.34 o 
   4  10   3        0.98        0.25      6.50 o 
   5  10   3       58.13       58.74      5.85 o 
   6  10   3       51.53       52.35      5.87 o 
   7  10   3       26.84       12.48      9.32 o 
   8  10   3        3.74        0.01      9.74 o 
   9  10   3        5.63       13.66      5.48 o 
  -9  11   3        3.72        0.01      9.72 o 
  -8  11   3       26.17       17.72     10.60 o 
  -7  11   3        3.73        0.01      9.26 o 
  -6  11   3       19.60       13.77      8.12 o 
  -5  11   3        4.77        6.81      7.74 o 
  -4  11   3        6.84        0.01      7.47 o 
  -3  11   3        5.68        7.53      4.42 o 
  -2  11   3      165.84      172.24      8.29 o 
  -1  11   3       26.90       27.82      7.41 o 
   0  11   3       34.66       28.94      3.02 o 
   1  11   3       15.60        7.00      5.00 o 
   2  11   3        7.80        0.50      3.79 o 
   3  11   3       24.69       29.35      5.20 o 
   4  11   3       51.68       49.95      5.85 o 
   5  11   3        7.02        0.01      8.26 o 
   6  11   3        1.34        0.01      8.06 o 
   7  11   3       10.33        4.08      9.20 o 
   8  11   3        1.27        4.08      8.23 o 
  -8  12   3        2.86        0.01     10.49 o 
  -7  12   3        0.51        0.01      9.38 o 
  -6  12   3       50.73       38.30      6.44 o 
  -5  12   3        2.63        0.01      9.01 o 
  -4  12   3       37.61       34.94      5.58 o 
  -3  12   3       10.74       10.43      7.55 o 
  -2  12   3      114.90       91.81      6.95 o 
  -1  12   3        5.91        0.01      7.90 o 
   0  12   3       93.44       89.22      4.53 o 
   1  12   3       68.83       69.73      4.45 o 
   2  12   3        8.80       12.32      3.33 o 
   3  12   3      216.06      200.76      9.25 o 
   4  12   3       10.41        0.01      9.11 o 
   5  12   3        0.73        0.01      8.20 o 
   6  12   3       16.34       15.06      9.95 o 
   7  12   3        0.67        0.01      8.61 o 
   8  12   3        1.90        1.86      4.67 o 
  -8  13   3       19.09       27.83      6.42 o 
  -7  13   3        1.36        2.27      8.33 o 
  -6  13   3       15.37        0.01     11.65 o 
  -5  13   3       14.27        6.94      9.18 o 
  -4  13   3        7.15       11.40      4.90 o 
  -3  13   3       10.49        8.08      4.31 o 
  -2  13   3       23.37       12.75      8.47 o 
  -1  13   3        5.96        0.01      9.07 o 
   0  13   3       34.44       31.03      3.93 o 
   1  13   3        0.06        0.01      4.83 o 
   2  13   3       22.68       16.56      5.97 o 
   3  13   3       23.96       44.28      5.66 o 
   4  13   3       20.89       14.50      8.72 o 
   5  13   3        5.42        0.01      9.43 o 
   6  13   3       12.30       12.90      8.37 o 
   7  13   3       12.76        0.01     10.66 o 
  -7  14   3        0.45        5.24      8.68 o 
  -6  14   3        1.64        0.01      9.24 o 
  -5  14   3       17.80       12.49     10.37 o 
  -4  14   3        1.30        8.14      7.61 o 
  -3  14   3       37.41       36.99      6.62 o 
  -2  14   3      118.25      122.19      8.94 o 
  -1  14   3        0.82        0.01      7.57 o 
   0  14   3        6.57        4.83      3.20 o 
   1  14   3        0.55        0.01      5.86 o 
   2  14   3       93.14       80.57      6.23 o 
   3  14   3        2.18       10.13      6.94 o 
   4  14   3       28.98       21.14     10.07 o 
   5  14   3        0.63        2.52      8.66 o 
   6  14   3        0.55        9.59      8.10 o 
  -6  15   3        0.75        0.01     10.10 o 
  -5  15   3        1.75        0.01      9.13 o 
  -4  15   3        0.00        8.64      5.91 o 
  -3  15   3       33.23       17.32     10.72 o 
  -2  15   3        0.80        0.01      8.58 o 
  -1  15   3       10.85        0.01      8.90 o 
   0  15   3        0.45       10.55      5.28 o 
   1  15   3        0.00        0.01      6.24 o 
   2  15   3        3.25        0.01      6.37 o 
   3  15   3        0.57        0.01      9.13 o 
   4  15   3       16.53        4.05      9.75 o 
   5  15   3        1.32       11.24      7.93 o 
  -4  16   3        6.01        7.53      9.11 o 
  -3  16   3       20.60        4.98     11.19 o 
  -2  16   3       33.70       37.40     10.51 o 
  -1  16   3        5.33        1.48      8.61 o 
   0  16   3        4.00        3.64      6.01 o 
   1  16   3        4.26        6.47      6.05 o 
   2  16   3        9.14       17.20      6.40 o 
   3  16   3       62.01       69.53      7.38 o 
   4  16   3        1.23       10.32      8.10 o 
  -2  17   3       22.36       32.62      6.58 o 
  -1  17   3        2.96        0.01     11.17 o 
   0  17   3        0.12        0.01      6.95 o 
   1  17   3        1.62        0.02      6.41 o 
   2  17   3        1.81        0.01      6.72 o 
 -10   0   4      136.80      113.51     13.44 o 
  -8   0   4      167.25      155.89      7.59 o 
  -6   0   4      794.52      820.03     14.42 o 
  -4   0   4     6642.67     7265.06     35.33 o 
  -2   0   4      312.27      283.95      7.46 o 
   0   0   4      164.56      153.48      3.51 o 
   2   0   4       81.67       80.33      2.74 o 
   4   0   4      286.24      313.90      7.69 o 
   6   0   4      143.24      102.29      5.97 o 
   8   0   4       70.86       44.12      9.37 o 
  10   0   4       10.42       12.81      8.10 o 
 -11   1   4        2.57        1.11      8.10 o 
 -10   1   4       24.21        4.58     10.21 o 
  -9   1   4       28.13       33.55      5.28 o 
  -8   1   4       70.65       78.93      6.38 o 
  -7   1   4        0.06        0.01      5.87 o 
  -6   1   4      464.27      480.09     10.82 o 
  -5   1   4      163.52      129.73      5.58 o 
  -4   1   4     1689.94     1852.69     17.51 o 
  -3   1   4      371.62      412.17      7.68 o 
  -2   1   4      220.35      189.37      5.19 o 
  -1   1   4       26.71       35.36      2.83 o 
   0   1   4     2513.39     2518.60     11.88 o 
   1   1   4      364.34      390.85      4.99 o 
   2   1   4      426.74      416.38      5.40 o 
   3   1   4      421.02      402.64      5.76 o 
   4   1   4      606.48      610.70     10.48 o 
   5   1   4        2.73        0.00      5.32 o 
   6   1   4       22.98       26.38      3.67 o 
   7   1   4      493.64      528.73     13.08 o 
   8   1   4      226.45      166.31      8.61 o 
   9   1   4      296.13      263.03     10.65 o 
  10   1   4        5.68        4.17      6.70 o 
  11   1   4        7.69       14.47      8.36 o 
 -11   2   4        2.22        0.01      9.63 o 
 -10   2   4       99.58       73.26     13.09 o 
  -9   2   4      347.68      350.36     11.82 o 
  -8   2   4       24.29       16.97      7.34 o 
  -7   2   4        1.17        0.00      6.38 o 
  -6   2   4       26.20       28.22      4.12 o 
  -5   2   4     1442.88     1802.72     18.97 o 
  -4   2   4       12.57       17.09      3.19 o 
  -3   2   4      395.89      377.82      7.74 o 
  -2   2   4      986.84     1019.17     11.41 o 
  -1   2   4      690.77      646.99      9.86 o 
   0   2   4      842.43      876.59      7.22 o 
   1   2   4     2445.52     2409.89     12.04 o 
   2   2   4      101.53       96.02      2.81 o 
   3   2   4        3.70        0.00      2.88 o 
   4   2   4      164.54      164.04      5.93 o 
   5   2   4      202.36      199.16      7.05 o 
   6   2   4      206.11      207.79      8.00 o 
   7   2   4      286.00      277.12     12.42 o 
   8   2   4       31.65        1.64      9.48 o 
   9   2   4       20.61       20.30      5.39 o 
  10   2   4        3.99        1.05      8.60 o 
  11   2   4        0.79        0.01      9.03 o 
 -11   3   4        9.95       16.92      8.86 o 
 -10   3   4        0.42        4.68      4.52 o 
  -9   3   4       47.18       35.33      9.62 o 
  -8   3   4      144.43      145.23      8.34 o 
  -7   3   4        9.27        0.00      7.13 o 
  -6   3   4       52.32       59.02      4.59 o 
  -5   3   4       82.43       76.95      5.00 o 
  -4   3   4      229.59      243.79      7.08 o 
  -3   3   4        1.34        0.00      4.63 o 
  -2   3   4      500.99      514.83      8.79 o 
  -1   3   4     1546.22     1537.36     14.35 o 
   0   3   4      558.54      566.63      6.13 o 
   1   3   4       34.55       39.47      2.12 o 
   2   3   4      275.67      297.84      4.82 o 
   3   3   4        3.62        5.98      1.77 o 
   4   3   4      479.11      457.36      9.69 o 
   5   3   4       41.93       32.97      3.78 o 
   6   3   4      152.88      154.33      7.39 o 
   7   3   4       58.69       48.93      8.54 o 
   8   3   4      489.32      423.86     16.87 o 
   9   3   4      120.36       79.48      7.90 o 
  10   3   4        1.77        0.01      8.97 o 
  11   3   4        0.20        0.01     10.73 o 
 -11   4   4        5.03        1.91      9.87 o 
 -10   4   4       52.54       36.19     10.67 o 
  -9   4   4       66.36       69.03      6.79 o 
  -8   4   4      247.91      271.98     10.33 o 
  -7   4   4        2.21        7.61      5.83 o 
  -6   4   4      151.58      156.67      7.08 o 
  -5   4   4      338.26      370.22      9.24 o 
  -4   4   4     1575.45     1797.02     18.05 o 
  -3   4   4      750.47      797.51     11.52 o 
  -2   4   4       16.35       20.58      3.02 o 
  -1   4   4      469.92      498.18      8.53 o 
   0   4   4       70.56       64.57      2.49 o 
   1   4   4     2828.40     2825.00     14.47 o 
   2   4   4       77.21       58.56      2.68 o 
   3   4   4      129.47      143.02      3.83 o 
   4   4   4      331.86      340.32      8.50 o 
   5   4   4      104.83      104.34      5.57 o 
   6   4   4       54.53       50.80      6.62 o 
   7   4   4       47.08       42.58      4.99 o 
   8   4   4      129.10      106.53     12.03 o 
   9   4   4        8.95        4.18      8.34 o 
  10   4   4        0.07        4.70      8.27 o 
  11   4   4        0.00        0.01     11.22 o 
 -11   5   4        1.37        8.99      4.98 o 
 -10   5   4       20.37       14.00      8.64 o 
  -9   5   4      128.59      121.94      8.17 o 
  -8   5   4      158.22      162.16      8.54 o 
  -7   5   4       13.71       24.48      4.07 o 
  -6   5   4      233.90      232.34      8.52 o 
  -5   5   4      797.54      819.75     14.43 o 
  -4   5   4      376.93      425.28      9.61 o 
  -3   5   4       31.62       29.69      3.27 o 
  -2   5   4       50.72       49.27      3.42 o 
  -1   5   4      428.10      380.12      8.03 o 
   0   5   4      170.34      156.02      3.91 o 
   1   5   4     1412.92     1495.07     10.96 o 
   2   5   4      298.96      323.40      5.51 o 
   3   5   4       47.82       45.71      2.64 o 
   4   5   4        2.08        7.47      4.93 o 
   5   5   4       25.24       27.05      3.45 o 
   6   5   4       80.95       80.73      5.80 o 
   7   5   4       57.85       60.78      5.61 o 
   8   5   4      121.11      115.80      8.70 o 
   9   5   4       85.77       84.13      6.93 o 
  10   5   4        1.99       12.96      7.63 o 
 -11   6   4        2.20        1.21      9.09 o 
 -10   6   4       33.67       23.07     11.02 o 
  -9   6   4       34.35       27.95      5.97 o 
  -8   6   4        0.48        8.12      3.60 o 
  -7   6   4        0.91        3.36      6.08 o 
  -6   6   4        8.63        9.24      7.08 o 
  -5   6   4      613.48      659.85     13.21 o 
  -4   6   4       84.28       94.22      5.33 o 
  -3   6   4      441.67      452.85      9.67 o 
  -2   6   4        7.99        2.81      2.44 o 
  -1   6   4      387.73      375.96      8.30 o 
   0   6   4       26.89       36.60      2.61 o 
   1   6   4       19.30       15.15      2.48 o 
   2   6   4      172.80      170.42      4.45 o 
   3   6   4      165.03      161.33      4.43 o 
   4   6   4       10.11       13.64      3.10 o 
   5   6   4        3.51        8.02      5.07 o 
   6   6   4       79.40       67.61      6.56 o 
   7   6   4       37.32       37.92      4.60 o 
   8   6   4       22.33       10.04      8.35 o 
   9   6   4        0.52        0.01      8.65 o 
  10   6   4       28.40       29.69     10.13 o 
 -10   7   4       16.64       12.30     10.02 o 
  -9   7   4       21.01       22.13      5.37 o 
  -8   7   4        9.51       12.68      8.34 o 
  -7   7   4        2.55        4.07      6.73 o 
  -6   7   4      114.82      108.03      6.51 o 
  -5   7   4      362.45      357.77     10.55 o 
  -4   7   4        9.53       16.87      3.56 o 
  -3   7   4        2.36        2.23      4.60 o 
  -2   7   4        5.16        7.35      4.11 o 
  -1   7   4      452.87      475.67      9.78 o 
   0   7   4        1.27        3.91      3.13 o 
   1   7   4       73.81       77.00      3.43 o 
   2   7   4     1461.84     1475.16     12.77 o 
   3   7   4      112.26      117.00      4.18 o 
   4   7   4       30.74       32.36      3.84 o 
   5   7   4       44.93       22.34      7.90 o 
   6   7   4       76.27       80.60      5.97 o 
   7   7   4        2.18        0.01      7.59 o 
   8   7   4      226.62      235.77     13.20 o 
   9   7   4       27.30       27.94      5.01 o 
  10   7   4       12.09        0.01     11.55 o 
 -10   8   4       10.58        3.87      9.79 o 
  -9   8   4       11.68        9.80      9.57 o 
  -8   8   4      146.30      157.94      9.87 o 
  -7   8   4       11.48        9.17      7.54 o 
  -6   8   4        1.16        9.36      5.73 o 
  -5   8   4      107.57      115.85      6.79 o 
  -4   8   4       38.81       51.77      4.73 o 
  -3   8   4       52.78       47.40      4.98 o 
  -2   8   4       11.69        7.70      5.41 o 
  -1   8   4      118.25      126.08      5.91 o 
   0   8   4       39.56       46.99      2.86 o 
   1   8   4      272.26      259.84      5.72 o 
   2   8   4      192.24      187.65      5.11 o 
   3   8   4       31.12       29.19      3.16 o 
   4   8   4       84.54       82.70      5.55 o 
   5   8   4        0.25        0.24      6.32 o 
   6   8   4        0.06        2.71      5.81 o 
   7   8   4       17.43       10.17      9.00 o 
   8   8   4       55.17       51.68     10.46 o 
   9   8   4        9.69       13.96      9.06 o 
 -10   9   4        0.08        0.81      9.38 o 
  -9   9   4       67.25       86.48      7.82 o 
  -8   9   4       23.08       16.32      9.05 o 
  -7   9   4        0.01        6.67      7.56 o 
  -6   9   4       38.43       35.57      5.07 o 
  -5   9   4      318.35      305.99     10.43 o 
  -4   9   4       35.90       41.28      4.77 o 
  -3   9   4       60.26       70.20      5.70 o 
  -2   9   4        8.95       15.66      3.39 o 
  -1   9   4      566.73      523.30     12.36 o 
   0   9   4       97.34       88.23      3.88 o 
   1   9   4      345.51      361.79      7.00 o 
   2   9   4      180.32      199.63      5.50 o 
   3   9   4       73.01       64.22      4.83 o 
   4   9   4        0.27        0.01      7.13 o 
   5   9   4        3.92        0.01      7.45 o 
   6   9   4        0.19        0.01      7.30 o 
   7   9   4        7.25        0.01      9.51 o 
   8   9   4       17.34       23.28      8.97 o 
   9   9   4        0.00        2.73      4.75 o 
  -9  10   4        4.19        7.30      9.08 o 
  -8  10   4       16.84        0.35     10.72 o 
  -7  10   4      143.39      143.14      8.79 o 
  -6  10   4        3.80       11.72      4.14 o 
  -5  10   4       18.33        0.00      9.56 o 
  -4  10   4        2.88        0.01      7.76 o 
  -3  10   4       30.35       35.48      5.28 o 
  -2  10   4      396.39      379.70     11.20 o 
  -1  10   4        1.96        1.36      5.97 o 
   0  10   4      109.03      116.17      4.59 o 
   1  10   4        0.14        0.01      4.60 o 
   2  10   4        4.15        0.72      4.77 o 
   3  10   4      403.94      397.40      8.45 o 
   4  10   4       34.75       35.17      4.93 o 
   5  10   4        0.50        0.01      8.61 o 
   6  10   4        0.10       13.77      6.60 o 
   7  10   4      146.36      152.99      9.65 o 
   8  10   4        7.88        0.01      9.26 o 
   9  10   4        8.15       19.71      5.64 o 
  -9  11   4       18.89       27.14      6.90 o 
  -8  11   4       23.79       17.82     10.49 o 
  -7  11   4        8.93       12.87      6.12 o 
  -6  11   4        1.22        0.01      8.53 o 
  -5  11   4       32.54       37.18      5.24 o 
  -4  11   4       74.52       73.64      6.48 o 
  -3  11   4       10.44        7.36      6.75 o 
  -2  11   4        4.30        5.57      6.32 o 
  -1  11   4       19.37       15.07      4.21 o 
   0  11   4        0.69        6.09      3.19 o 
   1  11   4        1.79        0.69      4.80 o 
   2  11   4      272.41      259.32      7.55 o 
   3  11   4      142.19      137.69      8.52 o 
   4  11   4       29.46       21.53      5.94 o 
   5  11   4       19.50       18.85      4.31 o 
   6  11   4       24.67       13.70      9.52 o 
   7  11   4       23.14       15.22     10.69 o 
   8  11   4        1.98       12.71      8.46 o 
  -8  12   4        5.71        5.50      9.25 o 
  -7  12   4        9.25        5.10     10.06 o 
  -6  12   4      101.35       91.58      8.11 o 
  -5  12   4        0.21        0.01     12.06 o 
  -4  12   4        0.36        5.09      7.26 o 
  -3  12   4        4.12        9.44      7.20 o 
  -2  12   4        0.03        0.01      7.07 o 
  -1  12   4       14.69        2.45      8.60 o 
   0  12   4        2.29        1.94      5.11 o 
   1  12   4       52.38       58.57      4.08 o 
   2  12   4      193.71      197.62      6.62 o 
   3  12   4        3.88        0.01      7.59 o 
   4  12   4        3.30       13.78      4.91 o 
   5  12   4        3.92        0.01      9.08 o 
   6  12   4        1.70        5.22      8.42 o 
   7  12   4        9.42        0.38     11.08 o 
  -7  13   4        4.69        0.01     11.05 o 
  -6  13   4        0.13        0.01      9.93 o 
  -5  13   4        6.57        8.19      7.89 o 
  -4  13   4       18.51        1.62     10.22 o 
  -3  13   4       37.77       34.92      5.33 o 
  -2  13   4        3.48        7.54      7.35 o 
  -1  13   4        6.13        5.64      8.07 o 
   0  13   4        9.06        2.93      5.65 o 
   1  13   4       44.32       49.93      4.26 o 
   2  13   4       50.81       56.43      4.98 o 
   3  13   4       10.43       15.38      8.71 o 
   4  13   4        0.19        0.01      8.44 o 
   5  13   4       44.79       40.30      6.44 o 
   6  13   4        4.23        0.01      9.52 o 
   7  13   4        3.87        0.01     10.49 o 
  -6  14   4        3.73        0.01     10.14 o 
  -5  14   4       56.06       55.43      7.50 o 
  -4  14   4        9.21        1.40      9.99 o 
  -3  14   4        0.36        0.01      9.07 o 
  -2  14   4       42.56       40.79      5.70 o 
  -1  14   4        0.69        0.01      9.08 o 
   0  14   4        5.47       18.60      3.98 o 
   1  14   4       23.91       11.36      6.79 o 
   2  14   4        0.50        5.57      5.34 o 
   3  14   4       45.84       50.92      6.32 o 
   4  14   4        6.26       12.38      7.55 o 
   5  14   4        0.01        2.24      8.49 o 
   6  14   4        0.00        0.01      9.32 o 
  -5  15   4        3.74        0.01     10.13 o 
  -4  15   4        0.39        0.01      8.52 o 
  -3  15   4       21.86       27.13      5.87 o 
  -2  15   4        0.01        1.78      8.31 o 
  -1  15   4       12.71       23.93      5.36 o 
   0  15   4        0.36        0.01      6.11 o 
   1  15   4       33.23       24.89      7.82 o 
   2  15   4       36.31       31.37      5.30 o 
   3  15   4        7.73        8.44      8.71 o 
   4  15   4        4.95        8.76      7.46 o 
   5  15   4        5.86       12.42      7.92 o 
  -4  16   4        0.74       13.43      8.07 o 
  -3  16   4        0.29        0.01      9.13 o 
  -2  16   4        8.16        3.08      9.50 o 
  -1  16   4        0.02        0.01     10.55 o 
   0  16   4        0.01        0.01      6.71 o 
   1  16   4        8.09        5.53      4.79 o 
   2  16   4       43.10       21.08      9.00 o 
   3  16   4        2.62        0.01     10.29 o 
 -11   0   5       23.94       32.28     10.78 o 
  -9   0   5       16.04       30.41      5.39 o 
  -7   0   5     1036.62      962.15     17.77 o 
  -5   0   5        3.05        0.18      5.21 o 
  -3   0   5        1.83        0.00      4.14 o 
  -1   0   5      671.48      689.83     11.17 o 
   1   0   5     1176.52     1320.62      9.89 o 
   3   0   5       96.28      102.36      5.00 o 
   5   0   5        9.47        8.26      5.42 o 
   7   0   5       32.08       28.94      8.55 o 
   9   0   5       10.45       21.71      4.31 o 
 -11   1   5       47.98       36.93     12.72 o 
 -10   1   5        9.09       13.25      8.79 o 
  -9   1   5        0.82        7.36      4.14 o 
  -8   1   5       19.38        6.97      8.91 o 
  -7   1   5      225.94      206.17      8.45 o 
  -6   1   5      424.22      466.42     11.15 o 
  -5   1   5       44.46       46.40      4.03 o 
  -4   1   5      561.33      596.14     10.94 o 
  -3   1   5        0.02        0.00      4.58 o 
  -2   1   5      258.52      208.48      5.94 o 
  -1   1   5       40.13       38.42      3.43 o 
   0   1   5     7202.75     7603.34     23.56 o 
   1   1   5     7415.53     7545.94     23.84 o 
   2   1   5       88.40       98.52      3.10 o 
   3   1   5       32.45       35.33      2.31 o 
   4   1   5       17.33       26.15      3.52 o 
   5   1   5      624.07      622.48     12.19 o 
   6   1   5       10.81       11.91      7.15 o 
   7   1   5      321.13      357.73     11.42 o 
   8   1   5        0.00        0.01      7.01 o 
   9   1   5        1.43        6.50      6.81 o 
  10   1   5        7.09       19.30      5.20 o 
 -11   2   5        5.32       22.34      6.39 o 
 -10   2   5       38.41       45.94      6.21 o 
  -9   2   5       56.62       57.15      6.36 o 
  -8   2   5        0.09        0.01      7.32 o 
  -7   2   5      171.23      149.21      7.50 o 
  -6   2   5      379.25      368.08      9.75 o 
  -5   2   5      254.13      238.01      7.68 o 
  -4   2   5       16.65       24.79      3.21 o 
  -3   2   5      326.67      332.66      7.82 o 
  -2   2   5      120.63      124.47      4.91 o 
  -1   2   5      758.37      729.55     11.92 o 
   0   2   5      210.23      208.24      4.19 o 
   1   2   5      479.24      538.55      6.54 o 
   2   2   5     1551.60     1648.26     11.68 o 
   3   2   5      576.68      528.24      7.20 o 
   4   2   5      202.74      205.27      6.91 o 
   5   2   5      137.99      125.92      6.08 o 
   6   2   5      406.15      390.92     11.23 o 
   7   2   5        1.86        0.01      7.49 o 
   8   2   5      224.21      196.77     12.91 o 
   9   2   5        4.33        0.01      8.53 o 
  10   2   5        6.11       15.83      7.92 o 
 -11   3   5       31.08       33.90      6.93 o 
 -10   3   5       16.57       20.09      5.28 o 
  -9   3   5       19.76       10.55      8.52 o 
  -8   3   5        0.29        0.01      7.28 o 
  -7   3   5        0.24        0.01      6.89 o 
  -6   3   5        2.69        4.57      5.42 o 
  -5   3   5      703.20      769.82     13.42 o 
  -4   3   5       39.61       46.21      3.77 o 
  -3   3   5       11.28        0.00      5.59 o 
  -2   3   5        6.44        8.96      2.50 o 
  -1   3   5      710.54      773.95     11.42 o 
   0   3   5     3281.28     3512.63     16.68 o 
   1   3   5     2093.28     2181.42     13.29 o 
   2   3   5      363.93      336.39      5.58 o 
   3   3   5        2.08        2.83      2.90 o 
   4   3   5        1.42        8.08      4.88 o 
   5   3   5      601.40      617.87     12.60 o 
   6   3   5       99.37      100.17      6.17 o 
   7   3   5      242.33      226.60      9.60 o 
   8   3   5        2.00        0.01      7.74 o 
   9   3   5        0.63        3.99      7.81 o 
  10   3   5        4.99       10.81      8.41 o 
 -11   4   5       11.71       11.80      6.07 o 
 -10   4   5       10.60       14.16      8.30 o 
  -9   4   5        3.40        4.44      7.46 o 
  -8   4   5       21.15        8.20      8.76 o 
  -7   4   5       15.92       17.66      7.61 o 
  -6   4   5      278.40      287.01      9.65 o 
  -5   4   5        0.09        3.22      5.56 o 
  -4   4   5       10.33       10.84      3.04 o 
  -3   4   5      198.97      173.91      6.13 o 
  -2   4   5        0.33        5.06      4.21 o 
  -1   4   5       60.90       54.24      3.77 o 
   0   4   5      701.55      671.16      7.78 o 
   1   4   5     1082.69     1096.87      9.79 o 
   2   4   5      704.26      695.33      8.22 o 
   3   4   5        1.79        0.01      3.38 o 
   4   4   5      152.32      144.62      6.17 o 
   5   4   5        2.95        9.53      3.28 o 
   6   4   5       45.72       40.82      5.00 o 
   7   4   5       17.21        0.00      9.63 o 
   8   4   5       17.17       21.50      8.68 o 
   9   4   5       21.18       26.80      7.80 o 
  10   4   5       17.75       19.88      7.14 o 
 -11   5   5        0.44        0.01      9.01 o 
 -10   5   5        2.47        5.80      8.31 o 
  -9   5   5      182.72      201.99     10.09 o 
  -8   5   5       60.47       56.59      6.67 o 
  -7   5   5        0.57        3.14      6.78 o 
  -6   5   5       24.77       35.08      4.40 o 
  -5   5   5      340.11      323.22      9.81 o 
  -4   5   5       65.18       76.95      4.78 o 
  -3   5   5        5.77       11.93      2.57 o 
  -2   5   5        1.30        2.97      4.91 o 
  -1   5   5        3.20        5.71      4.45 o 
   0   5   5     2496.54     2534.13     15.36 o 
   1   5   5      446.91      469.53      7.13 o 
   2   5   5        4.04        4.24      3.72 o 
   3   5   5       60.25       64.19      3.30 o 
   4   5   5      176.92      177.10      6.89 o 
   5   5   5       27.00       21.94      4.18 o 
   6   5   5       21.10       25.74      4.43 o 
   7   5   5        5.30        0.01      8.25 o 
   8   5   5       50.25       38.05      5.90 o 
   9   5   5       22.68       22.62      5.70 o 
  10   5   5        3.06        3.49      8.58 o 
 -10   6   5        1.22        0.01     10.51 o 
  -9   6   5       21.57       22.86      9.26 o 
  -8   6   5       40.48       11.20      9.56 o 
  -7   6   5      273.87      262.28     10.10 o 
  -6   6   5        4.28        8.61      6.34 o 
  -5   6   5       47.20       51.38      4.79 o 
  -4   6   5      111.33      125.07      5.91 o 
  -3   6   5       39.99       36.30      3.97 o 
  -2   6   5       11.30       11.22      5.94 o 
  -1   6   5      179.24      178.63      6.37 o 
   0   6   5      649.74      635.98      8.17 o 
   1   6   5     1468.83     1541.31     12.76 o 
   2   6   5      345.98      348.24      6.32 o 
   3   6   5       90.46       80.01      3.57 o 
   4   6   5        0.81        0.00      6.11 o 
   5   6   5       24.74       21.15      4.12 o 
   6   6   5       28.10       25.02      7.97 o 
   7   6   5       78.13       66.45      6.51 o 
   8   6   5       14.45        0.01      9.11 o 
   9   6   5       24.45       22.40      5.07 o 
  10   6   5        5.49        1.59     10.27 o 
 -10   7   5        8.58        4.62      9.99 o 
  -9   7   5        2.27       13.55      5.19 o 
  -8   7   5        0.86        6.94      7.48 o 
  -7   7   5      224.90      205.45      9.10 o 
  -6   7   5       47.14       52.53      5.46 o 
  -5   7   5       95.01       94.30      6.03 o 
  -4   7   5        7.63       10.02      5.79 o 
  -3   7   5       16.44       13.71      3.88 o 
  -2   7   5       15.04       16.23      3.31 o 
  -1   7   5      305.14      308.05      8.46 o 
   0   7   5      219.26      239.14      5.40 o 
   1   7   5       25.51       19.40      2.78 o 
   2   7   5      177.59      171.16      4.96 o 
   3   7   5       24.33       26.24      2.67 o 
   4   7   5       17.50        8.85      6.73 o 
   5   7   5       80.00       87.15      6.92 o 
   6   7   5      179.30      168.84      8.93 o 
   7   7   5      119.26      117.59      7.93 o 
   8   7   5        0.00        0.01      7.98 o 
   9   7   5        5.13        0.01      9.66 o 
 -10   8   5        9.36        3.99     10.10 o 
  -9   8   5        4.94        7.62      7.88 o 
  -8   8   5        5.92        5.61      8.96 o 
  -7   8   5      393.70      374.40     12.63 o 
  -6   8   5      132.64      132.00      7.75 o 
  -5   8   5       16.50        0.00      8.27 o 
  -4   8   5        0.30        0.01      6.50 o 
  -3   8   5      176.36      159.99      7.58 o 
  -2   8   5        9.88        6.93      5.64 o 
  -1   8   5       27.65       27.97      3.89 o 
   0   8   5        5.74        0.01      4.19 o 
   1   8   5      215.04      212.28      5.48 o 
   2   8   5       78.69       81.62      4.04 o 
   3   8   5        8.56       10.85      3.30 o 
   4   8   5       51.01       53.04      5.15 o 
   5   8   5       32.12       27.42      4.69 o 
   6   8   5       69.75       83.92      9.44 o 
   7   8   5        4.88        0.01      8.77 o 
   8   8   5       11.97        2.09      9.20 o 
   9   8   5       10.06       12.31      8.71 o 
  -9   9   5       34.53       43.04      7.59 o 
  -8   9   5       10.73        6.93      8.83 o 
  -7   9   5        6.73        0.64      8.86 o 
  -6   9   5       74.15       66.66      6.89 o 
  -5   9   5       32.35       43.82      5.26 o 
  -4   9   5        0.06        1.00      6.48 o 
  -3   9   5       49.21       64.49      5.51 o 
  -2   9   5       30.21       27.95      4.47 o 
  -1   9   5       27.32       28.88      4.02 o 
   0   9   5      176.65      165.62      5.18 o 
   1   9   5      146.71      158.70      5.30 o 
   2   9   5       28.55       31.36      3.20 o 
   3   9   5       20.13       19.47      3.16 o 
   4   9   5       48.71       54.80      5.51 o 
   5   9   5        5.13        0.01      8.12 o 
   6   9   5        3.50        0.01      8.66 o 
   7   9   5       39.46       38.49      6.26 o 
   8   9   5      120.43      128.78     12.76 o 
   9   9   5        4.82        3.23      5.38 o 
  -9  10   5        9.91        5.95      9.60 o 
  -8  10   5        0.01        2.92      8.53 o 
  -7  10   5       32.64       35.28      6.33 o 
  -6  10   5      275.70      267.54     10.81 o 
  -5  10   5        1.88        6.06      7.19 o 
  -4  10   5       14.40        4.60      7.92 o 
  -3  10   5        5.06        7.46      7.04 o 
  -2  10   5      117.74      108.75      7.56 o 
  -1  10   5       37.90       36.18      4.89 o 
   0  10   5        1.75        0.01      4.71 o 
   1  10   5      392.06      430.67      8.45 o 
   2  10   5        3.37        4.32      5.00 o 
   3  10   5       81.99       64.47      4.54 o 
   4  10   5        5.40       12.54      3.77 o 
   5  10   5        3.46        0.01      8.28 o 
   6  10   5       11.11        4.85      9.78 o 
   7  10   5       97.90      100.50      8.75 o 
   8  10   5        1.44        0.01     10.69 o 
  -8  11   5        7.62       13.45      7.64 o 
  -7  11   5       78.22       86.29      8.11 o 
  -6  11   5        5.01       10.24      8.68 o 
  -5  11   5       45.75       59.43      6.40 o 
  -4  11   5       21.25       33.61      5.14 o 
  -3  11   5        0.20        6.96      6.25 o 
  -2  11   5       20.95        9.42      7.96 o 
  -1  11   5        2.87        0.01      7.63 o 
   0  11   5        0.70        5.42      4.57 o 
   1  11   5        1.28        0.01      4.99 o 
   2  11   5       17.70       15.84      3.96 o 
   3  11   5        0.75        0.01      7.87 o 
   4  11   5        1.59        0.01      7.64 o 
   5  11   5        5.10        0.01      9.02 o 
   6  11   5      151.75      152.34      9.89 o 
   7  11   5       98.98       71.59     14.99 o 
   8  11   5       32.17       38.31      7.56 o 
  -8  12   5       30.02       32.73      6.79 o 
  -7  12   5       96.17       89.40      8.79 o 
  -6  12   5        2.01        0.35      8.86 o 
  -5  12   5       88.14      106.88      7.45 o 
  -4  12   5        1.59        3.77      6.75 o 
  -3  12   5        0.20        0.01      7.53 o 
  -2  12   5       11.84        8.18      7.99 o 
  -1  12   5       47.12       40.31      5.68 o 
   0  12   5       12.49       15.93      4.07 o 
   1  12   5       21.62       24.35      3.32 o 
   2  12   5        7.54       16.12      3.75 o 
   3  12   5        1.59        0.61      8.23 o 
   4  12   5        1.50        0.01      8.44 o 
   5  12   5        8.84        0.01     10.05 o 
   6  12   5       34.91       20.07     11.46 o 
   7  12   5        0.24        5.89      9.73 o 
  -7  13   5        2.71        0.01     10.47 o 
  -6  13   5       11.28       14.30      9.51 o 
  -5  13   5        0.11        0.01      8.68 o 
  -4  13   5       38.23       47.94      6.97 o 
  -3  13   5        0.17        0.01      8.03 o 
  -2  13   5       58.14       51.25      6.26 o 
  -1  13   5        2.59        0.01      7.98 o 
   0  13   5        8.97        1.86      5.56 o 
   1  13   5      101.93       94.06      5.19 o 
   2  13   5       35.68       27.98      7.05 o 
   3  13   5        0.09        4.62      7.11 o 
   4  13   5       19.32       28.26      8.38 o 
   5  13   5       15.96        2.19     10.61 o 
   6  13   5       14.25       12.04     11.06 o 
  -6  14   5       88.98       90.23      8.94 o 
  -5  14   5        0.22        3.81      8.94 o 
  -4  14   5       12.31        8.75      9.94 o 
  -3  14   5       18.43       26.31      5.23 o 
  -2  14   5        7.27        4.11      8.69 o 
  -1  14   5        0.37        0.01      9.47 o 
   0  14   5        7.38        8.87      5.94 o 
   1  14   5        5.96        5.33      6.23 o 
   2  14   5        2.35        0.01      6.23 o 
   3  14   5       10.44        7.47      8.86 o 
   4  14   5        0.04        0.01      9.40 o 
   5  14   5        0.00        0.01      9.78 o 
  -5  15   5        0.99       10.21      9.45 o 
  -4  15   5        1.49       10.58      7.71 o 
  -3  15   5        0.78        0.01      8.95 o 
  -2  15   5        9.05        0.74     10.75 o 
  -1  15   5        7.42        0.01     10.46 o 
   0  15   5        0.06        1.37      6.04 o 
   1  15   5        6.69        1.08      6.86 o 
   2  15   5        0.96        8.16      4.09 o 
   3  15   5        1.43        0.01      9.05 o 
   4  15   5        3.87        8.54      5.07 o 
  -3  16   5       10.97        1.22      9.78 o 
  -2  16   5        2.42        6.82      5.67 o 
  -1  16   5       13.75        0.01     11.26 o 
   0  16   5       36.18       37.01      5.77 o 
   1  16   5        0.11        1.76      6.40 o 
   2  16   5        2.65        1.63      6.68 o 
 -10   0   6        2.46        0.01     10.81 o 
  -8   0   6       12.93        4.55      9.02 o 
  -6   0   6       21.10       20.82      3.64 o 
  -4   0   6       78.33       69.81      7.02 o 
  -2   0   6     1127.44     1058.66     15.37 o 
   0   0   6       61.01       63.37      3.17 o 
   2   0   6      110.40      138.47      3.98 o 
   4   0   6       18.73       16.34      3.42 o 
   6   0   6       88.37       74.60      6.14 o 
   8   0   6       93.87       82.71      7.44 o 
  10   0   6       63.05       63.98      7.60 o 
 -11   1   6       18.01        3.96      9.79 o 
 -10   1   6        7.62        0.01      9.10 o 
  -9   1   6      130.72      122.21      8.80 o 
  -8   1   6      671.51      612.60     15.91 o 
  -7   1   6      144.96      135.05      7.24 o 
  -6   1   6       83.07       90.87      5.70 o 
  -5   1   6        2.98        6.00      3.08 o 
  -4   1   6      225.87      219.18      7.41 o 
  -3   1   6      454.16      397.67      8.94 o 
  -2   1   6      161.76      158.26      7.83 o 
  -1   1   6     1142.45     1272.26     15.49 o 
   0   1   6      162.79      233.12      4.58 o 
   1   1   6     1355.73     1341.10     10.97 o 
   2   1   6      121.96      112.98      3.54 o 
   3   1   6      215.80      211.71      4.96 o 
   4   1   6       41.95       45.88      4.04 o 
   5   1   6        0.00        0.00      7.41 o 
   6   1   6      134.89      127.89      7.52 o 
   7   1   6        0.00        1.11      6.96 o 
   8   1   6       17.93       19.67      4.77 o 
   9   1   6       11.47       15.16      5.18 o 
  10   1   6        0.55        9.66      7.87 o 
 -11   2   6       28.22       51.69      7.15 o 
 -10   2   6       32.72       31.37      5.45 o 
  -9   2   6      249.42      232.65     10.39 o 
  -8   2   6       11.23       14.01      5.18 o 
  -7   2   6       21.73        4.39      8.07 o 
  -6   2   6      143.28      124.78      7.00 o 
  -5   2   6      501.39      500.16     11.36 o 
  -4   2   6        0.31        3.96      5.02 o 
  -3   2   6      480.04      457.25     11.57 o 
  -2   2   6       10.05       13.67      2.85 o 
  -1   2   6     1252.88     1316.71     15.39 o 
   0   2   6       40.09       52.67      2.69 o 
   1   2   6        0.03        1.75      2.85 o 
   2   2   6      566.33      560.91      7.45 o 
   3   2   6      356.77      330.14      6.09 o 
   4   2   6      369.26      377.55      9.85 o 
   5   2   6      201.26      192.07      8.11 o 
   6   2   6        1.67        4.25      7.69 o 
   7   2   6      150.91      125.81      8.26 o 
   8   2   6        0.04        0.01      8.98 o 
   9   2   6       20.72       14.66     10.54 o 
  10   2   6       11.96        4.67      9.39 o 
 -11   3   6       10.31        1.21     10.40 o 
 -10   3   6        0.57        0.01     10.59 o 
  -9   3   6       28.84       27.73      6.24 o 
  -8   3   6      447.36      382.08     12.91 o 
  -7   3   6       16.43       12.37      7.14 o 
  -6   3   6      332.22      340.41     10.26 o 
  -5   3   6      193.40      205.35      7.65 o 
  -4   3   6       29.25       30.81      3.57 o 
  -3   3   6        7.82        0.00      5.69 o 
  -2   3   6        0.01        0.00      4.50 o 
  -1   3   6       27.00       35.53      3.39 o 
   0   3   6      840.20      841.15      8.91 o 
   1   3   6       75.48       84.08      3.32 o 
   2   3   6      230.32      216.32      5.04 o 
   3   3   6       41.98       44.10      2.79 o 
   4   3   6      118.97      111.55      5.76 o 
   5   3   6      153.48      158.02      7.59 o 
   6   3   6      676.08      687.94     15.61 o 
   7   3   6       68.06       69.36      5.91 o 
   8   3   6       54.92       60.53      6.58 o 
   9   3   6       16.25       22.12      4.99 o 
  10   3   6        1.67        0.39      8.37 o 
 -10   4   6       19.70       15.17      9.14 o 
  -9   4   6        8.48        0.01      9.73 o 
  -8   4   6       12.94       15.61      8.01 o 
  -7   4   6      448.23      413.36     12.03 o 
  -6   4   6      117.75      108.29      6.37 o 
  -5   4   6       26.77       28.25      3.97 o 
  -4   4   6       97.14       79.19      8.11 o 
  -3   4   6      268.48      261.84      7.90 o 
  -2   4   6        7.92        4.78      5.12 o 
  -1   4   6        0.11        8.57      4.57 o 
   0   4   6       28.77       31.90      2.49 o 
   1   4   6      305.49      266.04      5.41 o 
   2   4   6      201.72      219.43      5.17 o 
   3   4   6       53.76       54.51      3.20 o 
   4   4   6        0.32        0.00      6.02 o 
   5   4   6        1.95        3.07      6.52 o 
   6   4   6      320.91      300.61     10.62 o 
   7   4   6        5.31        0.01      8.07 o 
   8   4   6       46.65       45.74      5.79 o 
   9   4   6        7.26        7.21      8.30 o 
  10   4   6       23.66       18.03     10.41 o 
 -10   5   6        9.93        8.71      8.49 o 
  -9   5   6       68.64       71.78      6.65 o 
  -8   5   6       61.92       67.07      7.12 o 
  -7   5   6       87.60       73.98      6.55 o 
  -6   5   6      207.18      182.54      8.20 o 
  -5   5   6      116.05      132.27      7.04 o 
  -4   5   6      529.98      502.10     11.69 o 
  -3   5   6      444.81      460.30     10.73 o 
  -2   5   6       28.95       28.49      3.78 o 
  -1   5   6      862.70      938.91     14.34 o 
   0   5   6      800.70      857.17      9.72 o 
   1   5   6      466.20      452.60      7.12 o 
   2   5   6      509.59      495.15      7.66 o 
   3   5   6        5.86        1.03      4.25 o 
   4   5   6      125.83      124.00      6.52 o 
   5   5   6      230.56      237.38      9.58 o 
   6   5   6       30.48       27.28      6.09 o 
   7   5   6       60.97       57.27      7.02 o 
   8   5   6       14.74       20.29      7.95 o 
   9   5   6        1.15        5.53      7.96 o 
 -10   6   6       41.92       36.23      7.28 o 
  -9   6   6       41.04       42.23      6.14 o 
  -8   6   6       55.27       41.88      6.38 o 
  -7   6   6       43.34       16.25      9.38 o 
  -6   6   6       27.90       23.75      4.79 o 
  -5   6   6        1.58       15.62      4.40 o 
  -4   6   6      165.40      176.10      7.50 o 
  -3   6   6       33.73       36.90      4.69 o 
  -2   6   6      188.95      178.69      7.11 o 
  -1   6   6      353.44      360.28      9.54 o 
   0   6   6      136.39      152.06      4.81 o 
   1   6   6        4.29        3.08      3.69 o 
   2   6   6      111.92      107.12      4.20 o 
   3   6   6      283.04      249.03      6.29 o 
   4   6   6      185.17      179.81      7.78 o 
   5   6   6      150.39      164.38      8.52 o 
   6   6   6        8.52        1.97      9.55 o 
   7   6   6      130.05      130.09      8.50 o 
   8   6   6        5.24        7.89      7.92 o 
   9   6   6        9.78       17.83      9.19 o 
 -10   7   6        0.03       11.23      7.90 o 
  -9   7   6        9.10       14.96      9.02 o 
  -8   7   6      103.45      100.82      7.99 o 
  -7   7   6       43.80       20.30     10.39 o 
  -6   7   6      196.46      159.09      8.62 o 
  -5   7   6       54.47       59.54      5.85 o 
  -4   7   6       41.35       40.50      4.61 o 
  -3   7   6        0.28        0.00      6.42 o 
  -2   7   6        2.44        3.00      5.69 o 
  -1   7   6        4.01        3.14      5.90 o 
   0   7   6      497.26      474.17      7.95 o 
   1   7   6        7.67        6.03      4.20 o 
   2   7   6        0.00        2.51      4.18 o 
   3   7   6      122.67      138.77      5.22 o 
   4   7   6        9.25       11.92      7.15 o 
   5   7   6       82.97       90.67      7.16 o 
   6   7   6      758.21      847.44     18.31 o 
   7   7   6      216.21      214.05     10.71 o 
   8   7   6        7.04       11.01      7.55 o 
   9   7   6        6.98        0.01     10.25 o 
  -9   8   6        0.01       10.23      8.78 o 
  -8   8   6       22.78       32.10      5.81 o 
  -7   8   6      234.29      247.77     10.71 o 
  -6   8   6      144.47      150.19      8.69 o 
  -5   8   6       21.69       19.87      4.29 o 
  -4   8   6      176.78      186.86      8.04 o 
  -3   8   6       30.18       20.97      4.11 o 
  -2   8   6      192.87      211.71      8.25 o 
  -1   8   6      137.38      151.20      7.20 o 
   0   8   6        1.27        2.45      3.99 o 
   1   8   6       16.69       13.00      2.56 o 
   2   8   6      109.92      104.82      4.54 o 
   3   8   6       29.11       24.56      3.20 o 
   4   8   6        8.17       10.27      6.96 o 
   5   8   6       25.95        9.95      9.62 o 
   6   8   6      338.44      369.53     13.53 o 
   7   8   6       32.68       30.38     10.46 o 
   8   8   6        0.36        0.01      8.64 o 
  -9   9   6        3.97        6.84      5.71 o 
  -8   9   6        2.69       19.04      4.96 o 
  -7   9   6       47.96       40.14      6.02 o 
  -6   9   6        6.17        0.01      9.81 o 
  -5   9   6      126.66      113.26      7.36 o 
  -4   9   6        0.49        4.32      7.48 o 
  -3   9   6       72.09       88.81      6.11 o 
  -2   9   6      120.66      123.57      7.46 o 
  -1   9   6      213.46      216.02      8.64 o 
   0   9   6      147.19      132.04      5.28 o 
   1   9   6       32.81       26.10      3.51 o 
   2   9   6      427.87      406.55      8.31 o 
   3   9   6       24.78       25.31      3.47 o 
   4   9   6        4.53        9.52      7.05 o 
   5   9   6      213.72      230.74     10.38 o 
   6   9   6       19.00        4.23     10.91 o 
   7   9   6       71.25       66.73      7.58 o 
   8   9   6       11.93        0.01     10.22 o 
  -8  10   6        7.96       16.38      8.20 o 
  -7  10   6        0.03        5.64      7.85 o 
  -6  10   6        5.06        0.01      7.97 o 
  -5  10   6       13.57       19.41      4.68 o 
  -4  10   6       60.05       64.70      6.76 o 
  -3  10   6        4.18        0.01      8.06 o 
  -2  10   6      166.27      155.36      8.44 o 
  -1  10   6      162.53      165.74      8.27 o 
   0  10   6        4.95        3.11      4.92 o 
   1  10   6       56.49       54.60      4.03 o 
   2  10   6       54.78       58.64      4.33 o 
   3  10   6       27.25       17.98      4.23 o 
   4  10   6        3.09        4.18      7.21 o 
   5  10   6        0.11        0.01      8.69 o 
   6  10   6        2.27        0.01     10.44 o 
   7  10   6      105.26      120.24      9.26 o 
   8  10   6        0.59        8.87      8.48 o 
  -8  11   6       22.12       18.03     10.64 o 
  -7  11   6       38.11       31.99      6.28 o 
  -6  11   6       18.09       12.17      8.96 o 
  -5  11   6        5.37       11.44      8.23 o 
  -4  11   6       51.67       42.49      5.28 o 
  -3  11   6      173.53      177.86      9.30 o 
  -2  11   6       27.35       22.65      5.45 o 
  -1  11   6       12.86       15.34      7.91 o 
   0  11   6        0.72        2.07      3.55 o 
   1  11   6        6.80        0.01      5.80 o 
   2  11   6        0.70        0.01      5.42 o 
   3  11   6       53.17       57.18      4.61 o 
   4  11   6       11.98       13.70      7.89 o 
   5  11   6        9.22        9.91      5.11 o 
   6  11   6      150.17      173.84     10.27 o 
   7  11   6      137.88      142.55     11.14 o 
  -7  12   6        0.54        0.01      9.88 o 
  -6  12   6        4.92        9.61      9.02 o 
  -5  12   6        7.36        0.35      9.94 o 
  -4  12   6        3.02        7.31      7.21 o 
  -3  12   6        5.32       12.14      7.27 o 
  -2  12   6        5.36        5.29      9.10 o 
  -1  12   6      260.17      266.50     12.00 o 
   0  12   6       26.32       24.42      4.77 o 
   1  12   6       35.09       37.81      3.97 o 
   2  12   6        5.78        7.87      5.29 o 
   3  12   6       25.60       37.02      5.92 o 
   4  12   6        0.00        1.02      7.94 o 
   5  12   6        5.98       16.80      5.49 o 
   6  12   6       63.80       77.94      9.49 o 
  -6  13   6        0.35        8.65      9.32 o 
  -5  13   6        5.71       14.91      8.98 o 
  -4  13   6        7.90       10.69      8.72 o 
  -3  13   6        9.18        1.72      9.63 o 
  -2  13   6      200.60      209.68     10.69 o 
  -1  13   6       14.46        9.28      9.42 o 
   0  13   6        3.65        9.34      5.31 o 
   1  13   6       34.97       39.63      4.19 o 
   2  13   6       36.52       34.28      5.06 o 
   3  13   6       20.41       22.89      5.64 o 
   4  13   6        3.41        0.01      9.52 o 
   5  13   6       22.23        8.84     11.87 o 
  -5  14   6        0.79        0.01      9.83 o 
  -4  14   6        0.23        9.17      8.83 o 
  -3  14   6        3.04       11.08      7.57 o 
  -2  14   6       42.39       47.74      7.17 o 
  -1  14   6       10.47       13.58      9.24 o 
   0  14   6        2.05        5.45      5.83 o 
   1  14   6        1.43        0.01      5.92 o 
   2  14   6        8.44        0.01      7.91 o 
   3  14   6        0.00        0.01      9.48 o 
   4  14   6        0.47        0.01     10.21 o 
  -3  15   6       36.11       16.27     12.37 o 
  -2  15   6        0.10        0.01      9.85 o 
  -1  15   6       59.01       61.76      8.88 o 
   0  15   6        8.43        2.07      7.40 o 
   1  15   6       24.82       13.42      7.54 o 
   2  15   6        1.05        1.38      6.18 o 
   3  15   6        2.47        0.40      9.35 o 
  -9   0   7      159.55      126.93      8.96 o 
  -7   0   7      614.01      588.42     14.53 o 
  -5   0   7       28.31       19.07      6.90 o 
  -3   0   7      467.21      415.47     10.82 o 
  -1   0   7      114.73      138.99      5.77 o 
   1   0   7      160.71      140.05      4.28 o 
   3   0   7       28.52       27.47      3.71 o 
   5   0   7     4334.96     4329.17     37.12 o 
   7   0   7      109.18      130.45      7.78 o 
   9   0   7       15.10        0.01     10.10 o 
 -10   1   7      182.72      188.98     11.61 o 
  -9   1   7      147.17      131.09      8.94 o 
  -8   1   7      500.75      454.43     14.01 o 
  -7   1   7       38.21       50.97      6.15 o 
  -6   1   7       16.85       24.04      7.28 o 
  -5   1   7        0.12        0.68      6.13 o 
  -4   1   7       49.11       42.04      5.01 o 
  -3   1   7      544.49      559.09     11.46 o 
  -2   1   7       39.30       42.56      3.72 o 
  -1   1   7        1.47        0.00      5.59 o 
   0   1   7       87.11       83.74      3.53 o 
   1   1   7        5.76        0.09      3.37 o 
   2   1   7        6.90        5.90      3.71 o 
   3   1   7        5.40        3.34      3.71 o 
   4   1   7     1536.95     1481.59     20.42 o 
   5   1   7     2034.51     2008.64     24.97 o 
   6   1   7       23.46       30.96      5.28 o 
   7   1   7       33.18       31.39      5.10 o 
   8   1   7       15.71        0.01      8.75 o 
   9   1   7       18.96        0.01     10.68 o 
 -10   2   7       13.08       26.22      6.21 o 
  -9   2   7        0.11        6.84      8.71 o 
  -8   2   7       13.18        7.11      8.75 o 
  -7   2   7        0.36        2.24      6.89 o 
  -6   2   7       12.04        0.01      7.34 o 
  -5   2   7       38.44       29.51      4.50 o 
  -4   2   7       14.73       15.74      3.90 o 
  -3   2   7        0.97        0.00      6.54 o 
  -2   2   7      337.88      355.54      8.98 o 
  -1   2   7        1.14        0.00      5.22 o 
   0   2   7       15.27       19.04      2.44 o 
   1   2   7       37.38       45.11      2.83 o 
   2   2   7       26.89       30.29      2.89 o 
   3   2   7      443.10      421.76      7.59 o 
   4   2   7      537.84      541.85     12.94 o 
   5   2   7       11.82       37.34     11.24 o 
   6   2   7      231.35      259.20      9.97 o 
   7   2   7       41.64       25.85      9.40 o 
   8   2   7       18.44       16.84      9.16 o 
   9   2   7        7.35       13.07      8.47 o 
 -10   3   7       18.22       12.72      5.67 o 
  -9   3   7      341.38      339.45     13.39 o 
  -8   3   7      368.46      333.38     12.21 o 
  -7   3   7       42.85       49.74      5.51 o 
  -6   3   7      150.14      131.30      7.44 o 
  -5   3   7      176.61      156.75      7.38 o 
  -4   3   7      199.25      197.28      7.78 o 
  -3   3   7        2.06        5.93      5.25 o 
  -2   3   7      181.69      202.88      7.14 o 
  -1   3   7      253.69      252.51      7.84 o 
   0   3   7      667.60      657.49      8.62 o 
   1   3   7      121.86      126.40      4.19 o 
   2   3   7       29.74       25.86      2.71 o 
   3   3   7       17.15       19.23      2.59 o 
   4   3   7     1481.11     1466.70     20.99 o 
   5   3   7     1731.19     1787.42     24.17 o 
   6   3   7       67.95       59.02      6.52 o 
   7   3   7        1.24        2.16      7.23 o 
   8   3   7        0.14        9.56      6.73 o 
   9   3   7        1.80        0.01     11.43 o 
 -10   4   7       79.29       84.91      9.73 o 
  -9   4   7       18.03       17.63      5.68 o 
  -8   4   7        4.64        0.01      9.00 o 
  -7   4   7      314.15      328.87     11.61 o 
  -6   4   7        1.72        0.01      7.85 o 
  -5   4   7      151.42      163.86      7.45 o 
  -4   4   7       85.78       95.42      6.10 o 
  -3   4   7      145.49      155.00      7.00 o 
  -2   4   7      178.28      199.70      7.58 o 
  -1   4   7       12.25        7.53      5.00 o 
   0   4   7       87.38       89.72      3.68 o 
   1   4   7       27.46       35.34      2.78 o 
   2   4   7       16.73       16.83      3.20 o 
   3   4   7        3.19        2.33      4.72 o 
   4   4   7      142.99      140.73      8.06 o 
   5   4   7     1825.14     1791.25     24.41 o 
   6   4   7      328.15      313.20     11.42 o 
   7   4   7        9.25       18.00      6.67 o 
   8   4   7        4.94        1.74      8.98 o 
   9   4   7        1.73        5.00      8.00 o 
 -10   5   7      105.57      107.42      9.96 o 
  -9   5   7       40.32       18.13      7.69 o 
  -8   5   7      137.75      149.75      8.93 o 
  -7   5   7        1.18        7.81      7.14 o 
  -6   5   7        9.39        9.64      4.96 o 
  -5   5   7       60.38       68.49      5.53 o 
  -4   5   7        5.21        5.41      6.79 o 
  -3   5   7      473.14      458.99     11.09 o 
  -2   5   7      702.72      655.16     13.22 o 
  -1   5   7        7.96       19.28      3.50 o 
   0   5   7       16.15       12.84      2.20 o 
   1   5   7       78.00       74.27      3.78 o 
   2   5   7      213.79      216.26      5.86 o 
   3   5   7      159.74      153.40      5.25 o 
   4   5   7      335.09      332.94     10.59 o 
   5   5   7      193.88      173.52      9.11 o 
   6   5   7       32.67       31.91      9.52 o 
   7   5   7       10.61        0.01      8.84 o 
   8   5   7        0.07        4.64      7.68 o 
   9   5   7       14.08       30.89      5.13 o 
  -9   6   7        0.13        0.01      9.66 o 
  -8   6   7       19.04       23.21      5.66 o 
  -7   6   7       52.76       50.14      6.78 o 
  -6   6   7       60.43       69.51      6.88 o 
  -5   6   7        0.10        1.06      6.33 o 
  -4   6   7      379.45      344.27     10.91 o 
  -3   6   7        4.28        0.00      7.68 o 
  -2   6   7       12.62       11.91      6.94 o 
  -1   6   7       65.90       75.06      5.36 o 
   0   6   7      292.97      282.73      6.41 o 
   1   6   7        1.73        5.38      3.95 o 
   2   6   7       48.44       43.22      3.39 o 
   3   6   7      401.05      405.43      8.12 o 
   4   6   7       16.06        0.26      8.89 o 
   5   6   7       50.72       60.41      7.40 o 
   6   6   7      231.69      225.57     10.77 o 
   7   6   7       28.63       30.20      5.72 o 
   8   6   7        2.13        5.51      7.39 o 
   9   6   7        7.41       13.72      9.15 o 
  -9   7   7       96.09       75.51      8.71 o 
  -8   7   7       40.74       34.45      5.96 o 
  -7   7   7       18.43       20.83      5.23 o 
  -6   7   7      234.27      243.69     10.58 o 
  -5   7   7        1.61        4.16      6.36 o 
  -4   7   7       53.06       48.46      5.99 o 
  -3   7   7      273.85      270.83      9.83 o 
  -2   7   7       70.84       80.11      5.78 o 
  -1   7   7       23.97       24.64      4.47 o 
   0   7   7      186.87      161.86      5.31 o 
   1   7   7       50.75       38.37      3.75 o 
   2   7   7       90.93      103.23      4.76 o 
   3   7   7        2.54       10.18      4.59 o 
   4   7   7      332.13      337.20     11.55 o 
   5   7   7      167.23      182.44      9.24 o 
   6   7   7       78.09       90.51     10.10 o 
   7   7   7        0.55        0.01      8.38 o 
   8   7   7        0.35        0.01      9.79 o 
  -9   8   7        0.10        0.01     11.36 o 
  -8   8   7        9.39        3.30      9.48 o 
  -7   8   7       23.09       24.68      6.58 o 
  -6   8   7        1.70        4.70      7.96 o 
  -5   8   7       52.30       61.70      6.22 o 
  -4   8   7       10.00        6.60      7.66 o 
  -3   8   7      503.81      456.19     12.57 o 
  -2   8   7      147.96      140.41      7.92 o 
  -1   8   7       52.89       43.18      5.36 o 
   0   8   7       13.27       17.19      2.73 o 
   1   8   7       15.19       13.93      3.29 o 
   2   8   7        7.25        0.08      5.19 o 
   3   8   7       38.39       40.42      3.74 o 
   4   8   7       27.27       32.26      5.02 o 
   5   8   7      272.33      258.24     11.38 o 
   6   8   7      163.85      198.36     10.20 o 
   7   8   7        0.98        0.01      8.83 o 
   8   8   7        3.29        6.29      8.76 o 
  -8   9   7        0.41        0.01      9.50 o 
  -7   9   7       57.40       51.37      7.31 o 
  -6   9   7        6.34        0.01      9.28 o 
  -5   9   7       10.82       12.26      4.39 o 
  -4   9   7       42.85       40.87      6.10 o 
  -3   9   7      457.68      453.09     13.31 o 
  -2   9   7      802.50      861.23     17.75 o 
  -1   9   7      113.42      114.92      7.15 o 
   0   9   7        2.22        0.24      5.00 o 
   1   9   7       90.60       97.09      4.78 o 
   2   9   7      136.29      134.75      5.73 o 
   3   9   7       13.61       25.66      4.23 o 
   4   9   7        1.59        2.43      7.67 o 
   5   9   7       18.82        6.81      9.01 o 
   6   9   7        8.40        7.34     10.43 o 
   7   9   7        1.12        6.41      8.66 o 
  -8  10   7       18.22       18.03     11.08 o 
  -7  10   7       30.57       42.52      7.66 o 
  -6  10   7       31.17       46.44      6.40 o 
  -5  10   7       24.94       22.39      5.22 o 
  -4  10   7       15.44       15.96      4.63 o 
  -3  10   7        2.24       14.91      8.59 o 
  -2  10   7      143.96      145.90      9.15 o 
  -1  10   7        0.47        3.15      7.73 o 
   0  10   7       77.07       77.52      4.85 o 
   1  10   7        0.16        0.43      4.90 o 
   2  10   7        0.56        0.06      5.42 o 
   3  10   7       15.61       18.67      3.23 o 
   4  10   7        0.90        2.25      8.31 o 
   5  10   7       31.11       46.55      6.86 o 
   6  10   7       56.29       60.29      7.27 o 
   7  10   7        0.21        0.01     10.03 o 
  -7  11   7        0.00        0.01     10.27 o 
  -6  11   7      122.50      134.34      9.58 o 
  -5  11   7       25.72       16.34      9.25 o 
  -4  11   7        3.01        0.01      8.48 o 
  -3  11   7      154.93      165.67      9.02 o 
  -2  11   7      547.60      574.69     16.06 o 
  -1  11   7      210.42      228.63     10.71 o 
   0  11   7       79.58       73.59      4.78 o 
   1  11   7        0.00        0.06      5.45 o 
   2  11   7       13.05        7.58      6.09 o 
   3  11   7        0.01        0.36      5.26 o 
   4  11   7       30.38        9.91     10.42 o 
   5  11   7        3.35        1.45      9.13 o 
   6  11   7       31.61       22.05     12.15 o 
  -6  12   7       57.21       74.69      8.16 o 
  -5  12   7        3.04        7.12      5.51 o 
  -4  12   7        9.75       15.55      8.32 o 
  -3  12   7       13.74       11.26      9.36 o 
  -2  12   7       12.80       12.67      4.82 o 
  -1  12   7      143.70      156.82      9.40 o 
   0  12   7       33.49       40.07      4.81 o 
   1  12   7       19.93       27.53      4.54 o 
   2  12   7       23.59       11.04      6.81 o 
   3  12   7       32.21       35.47      6.49 o 
   4  12   7        6.46        0.01      9.73 o 
   5  12   7       31.37       41.57      6.65 o 
  -5  13   7        0.22       16.13      8.17 o 
  -4  13   7        3.84        0.01     10.07 o 
  -3  13   7      102.71       89.03      9.22 o 
  -2  13   7      227.47      244.15     11.71 o 
  -1  13   7       98.80      103.94      8.37 o 
   0  13   7        3.65        5.14      6.09 o 
   1  13   7        0.97        6.53      5.65 o 
   2  13   7        0.15        0.01      6.41 o 
   3  13   7        1.99        4.10      9.43 o 
   4  13   7        0.08        0.01      9.65 o 
  -4  14   7       11.51       12.08      9.10 o 
  -3  14   7        0.09        0.01     10.44 o 
  -2  14   7       25.44       21.05     11.83 o 
  -1  14   7       10.87        1.90     11.22 o 
   0  14   7       25.85       28.30      7.17 o 
   1  14   7       13.56       14.86      7.04 o 
   2  14   7       14.25       15.69      7.08 o 
   3  14   7        4.21        5.17      9.09 o 
  -1  15   7       31.62       30.93      8.47 o 
   0  15   7       28.94       19.94      7.65 o 
 -10   0   8        5.70        1.19     10.22 o 
  -8   0   8       21.15       30.81      5.41 o 
  -6   0   8      185.94      181.34      8.50 o 
  -4   0   8     2997.78     2957.23     32.98 o 
  -2   0   8      187.01      170.73      9.64 o 
   0   0   8        0.35        0.69      4.45 o 
   2   0   8       11.85        8.41      4.00 o 
   4   0   8        0.03        5.80      7.66 o 
   6   0   8       92.96       98.57      6.94 o 
   8   0   8        3.15        4.69      8.01 o 
 -10   1   8       26.45       23.86      9.98 o 
  -9   1   8       21.36        0.01     10.93 o 
  -8   1   8      138.66      148.38      9.11 o 
  -7   1   8        0.38        0.01      7.54 o 
  -6   1   8       23.55       22.87      4.64 o 
  -5   1   8      172.10      172.77      8.03 o 
  -4   1   8     1546.64     1445.17     20.97 o 
  -3   1   8     1559.90     1619.69     21.47 o 
  -2   1   8       51.32       60.46      4.69 o 
  -1   1   8      601.49      567.59     12.11 o 
   0   1   8      782.18      797.62     10.04 o 
   1   1   8       69.90       55.58      3.43 o 
   2   1   8       75.02       81.21      3.82 o 
   3   1   8      125.81      120.01      4.59 o 
   4   1   8      753.54      735.12     15.28 o 
   5   1   8       27.01       25.03      5.24 o 
   6   1   8        0.18        7.79      6.11 o 
   7   1   8       17.17       15.46      9.11 o 
   8   1   8        1.31        0.01      9.05 o 
   9   1   8        2.84        0.01     10.59 o 
 -10   2   8        7.98       10.01      8.73 o 
  -9   2   8       12.52       13.87     10.05 o 
  -8   2   8       34.44       32.56      6.27 o 
  -7   2   8       78.66       77.51      7.17 o 
  -6   2   8        8.77        8.92      6.67 o 
  -5   2   8        0.00        3.09      6.52 o 
  -4   2   8       23.97       11.29     10.24 o 
  -3   2   8     1876.92     1919.53     25.78 o 
  -2   2   8       76.95       71.66      5.38 o 
  -1   2   8      273.92      287.74      9.05 o 
   0   2   8        1.13        0.01      4.42 o 
   1   2   8      686.64      664.46      9.47 o 
   2   2   8       10.02       15.24      3.23 o 
   3   2   8       20.38       12.64      3.80 o 
   4   2   8       95.82       93.37      7.59 o 
   5   2   8        8.74       11.91      6.86 o 
   6   2   8       22.18       20.70      5.77 o 
   7   2   8        1.47        5.74      4.23 o 
   8   2   8        3.96        8.38      7.93 o 
   9   2   8        1.73       10.36      5.00 o 
 -10   3   8       22.65        8.91     11.04 o 
  -9   3   8        2.97        0.01      9.75 o 
  -8   3   8        1.82       14.17      7.49 o 
  -7   3   8       53.50       47.57      6.28 o 
  -6   3   8        2.70        8.60      4.08 o 
  -5   3   8      172.43      185.18      8.80 o 
  -4   3   8     1387.39     1341.27     20.60 o 
  -3   3   8       11.42       13.48      7.73 o 
  -2   3   8      387.28      347.79     10.16 o 
  -1   3   8        0.48        0.00      6.18 o 
   0   3   8       30.09       27.20      2.93 o 
   1   3   8       71.59       61.26      3.78 o 
   2   3   8       42.14       43.12      3.35 o 
   3   3   8        5.81        9.84      4.98 o 
   4   3   8      655.87      651.48     15.22 o 
   5   3   8       24.50       25.78      5.10 o 
   6   3   8       11.39        0.01      9.49 o 
   7   3   8       12.17        3.03      8.51 o 
   8   3   8       40.87       55.92      6.64 o 
  -9   4   8       26.94       41.67      6.55 o 
  -8   4   8        2.94        0.01      9.25 o 
  -7   4   8       74.05       82.58      7.55 o 
  -6   4   8        1.07        6.98      6.33 o 
  -5   4   8       56.77       65.33      5.85 o 
  -4   4   8      696.01      699.99     17.61 o 
  -3   4   8      454.23      449.30     12.46 o 
  -2   4   8      824.41      802.08     15.85 o 
  -1   4   8       40.68       28.51      4.91 o 
   0   4   8        6.69        7.85      3.30 o 
   1   4   8       20.72       21.64      3.54 o 
   2   4   8       67.39       75.13      4.15 o 
   3   4   8      748.59      762.46     11.32 o 
   4   4   8       82.41       81.01      7.22 o 
   5   4   8       13.60       13.00      7.67 o 
   6   4   8      177.90      187.15      9.68 o 
   7   4   8        6.18        1.03      9.42 o 
   8   4   8        2.08        0.01      9.37 o 
  -9   5   8        0.08        0.01      9.59 o 
  -8   5   8      156.92      170.51      9.92 o 
  -7   5   8        0.99        0.01      8.76 o 
  -6   5   8        8.62        6.59      7.47 o 
  -5   5   8       31.18       31.59      5.80 o 
  -3   5   8     1301.28     1341.40     20.75 o 
  -2   5   8      217.33      212.70      8.58 o 
  -1   5   8      306.28      296.87      9.82 o 
   0   5   8      518.35      511.06      8.71 o 
   1   5   8       58.95       57.29      3.86 o 
   2   5   8       26.54       19.24      3.70 o 
   3   5   8      210.53      206.77      6.40 o 
   4   5   8      771.06      777.51     16.97 o 
   5   5   8       23.50       13.34      5.03 o 
   6   5   8        9.75       14.21      7.60 o 
   7   5   8        2.20        8.79      7.17 o 
   8   5   8       11.11        7.68      9.33 o 
  -9   6   8       12.39       13.82      9.22 o 
  -8   6   8       74.96       67.42      8.06 o 
  -7   6   8       39.86       34.62      6.13 o 
  -6   6   8       14.76       14.28      8.07 o 
  -5   6   8       32.82       32.16      8.20 o 
  -4   6   8       43.44       28.30      6.73 o 
  -3   6   8     1245.01     1218.48     19.97 o 
  -2   6   8      116.50      122.86      7.38 o 
  -1   6   8       25.51       34.14      4.94 o 
   0   6   8       16.72       15.22      3.76 o 
   1   6   8        0.20        1.19      4.26 o 
   2   6   8        7.30        1.11      5.26 o 
   3   6   8       61.97       60.00      4.35 o 
   4   6   8      299.98      330.98     11.66 o 
   5   6   8        6.97        0.01     10.10 o 
   6   6   8        4.24        7.00      8.71 o 
   7   6   8       21.49       19.19      9.67 o 
   8   6   8        0.00       14.20      7.23 o 
  -9   7   8       10.99       10.59     10.19 o 
  -8   7   8        3.36        0.01      8.96 o 
  -7   7   8       87.96       88.04      7.83 o 
  -6   7   8        6.19        0.01      9.03 o 
  -5   7   8       21.78       28.25      5.66 o 
  -4   7   8      416.96      436.74     13.28 o 
  -3   7   8       25.16        3.28     10.42 o 
  -2   7   8      151.68      151.21      8.69 o 
  -1   7   8        1.57        9.41      6.43 o 
   0   7   8       23.63       27.44      3.23 o 
   1   7   8       94.26       91.12      4.56 o 
   2   7   8        3.24        5.46      4.85 o 
   3   7   8       38.78       41.59      4.33 o 
   4   7   8      270.70      269.51     11.15 o 
   5   7   8       14.40       20.47      5.11 o 
   6   7   8        8.59       10.80      5.02 o 
   7   7   8       22.88       27.33      6.14 o 
  -8   8   8        1.02        0.01      9.52 o 
  -7   8   8       28.75        6.15     10.40 o 
  -6   8   8        0.30        0.01      8.65 o 
  -5   8   8       85.25       85.94      7.36 o 
  -4   8   8       13.94       24.77      5.22 o 
  -3   8   8      282.02      279.18     11.43 o 
  -2   8   8      671.71      653.58     16.56 o 
  -1   8   8       31.72       28.58      4.76 o 
   0   8   8        0.06        2.05      4.47 o 
   1   8   8        0.05        0.01      4.86 o 
   2   8   8      102.49      107.21      5.48 o 
   3   8   8      894.73      912.14     13.79 o 
   4   8   8       91.00       85.41      7.72 o 
   5   8   8        0.27        4.02      7.20 o 
   6   8   8       87.73       92.94      8.25 o 
   7   8   8        9.46        8.94     10.15 o 
  -8   9   8        4.28        3.25      9.24 o 
  -7   9   8        8.16        0.01     10.64 o 
  -6   9   8       67.95       25.48     12.77 o 
  -5   9   8       31.41       24.56      7.12 o 
  -4   9   8       72.16       82.89      7.45 o 
  -3   9   8      390.79      377.33     13.63 o 
  -2   9   8      113.23      126.35      8.61 o 
  -1   9   8        2.78       13.50      7.28 o 
   0   9   8        0.68        0.01      5.58 o 
   1   9   8        0.28        2.51      4.97 o 
   2   9   8        4.87        8.11      5.48 o 
   3   9   8      139.43      149.12      6.56 o 
   4   9   8      186.60      189.35     10.39 o 
   5   9   8        0.34        0.01      8.58 o 
   6   9   8       23.34       24.82      9.48 o 
  -7  10   8       23.12       35.97      6.48 o 
  -6  10   8       10.78        7.44     10.12 o 
  -5  10   8       10.61       15.09      5.29 o 
  -4  10   8        7.16        0.01     10.27 o 
  -3  10   8      202.26      229.53     10.35 o 
  -2  10   8       70.65       73.48      7.75 o 
  -1  10   8       13.06        6.56      8.15 o 
   0  10   8        0.86        0.01      5.91 o 
   1  10   8        9.76        7.33      4.46 o 
   2  10   8       67.55       71.16      5.29 o 
   3  10   8       78.81       73.65      5.42 o 
   4  10   8      110.84      112.81      8.99 o 
   5  10   8       16.29       13.29      9.31 o 
   6  10   8        4.67        7.09      8.79 o 
  -6  11   8       22.17       12.93     10.54 o 
  -5  11   8        0.93        1.11      8.67 o 
  -4  11   8       11.85        0.01     10.54 o 
  -3  11   8        1.25       13.41      8.06 o 
  -2  11   8       16.91       10.42     10.25 o 
  -1  11   8       36.20       35.54      5.88 o 
   0  11   8        4.24        6.46      5.75 o 
   1  11   8       15.50       23.22      4.08 o 
   2  11   8        9.15       14.47      5.83 o 
   3  11   8       52.26       56.44      7.31 o 
   4  11   8        5.08        0.01     11.74 o 
   5  11   8       34.98       41.29      7.86 o 
  -5  12   8       54.89       65.49      7.42 o 
  -4  12   8        0.63        0.01      9.89 o 
  -3  12   8       10.23       17.93     10.34 o 
  -2  12   8       55.12       76.35      7.81 o 
  -1  12   8        0.69        4.26      8.11 o 
   0  12   8        4.97       12.16      4.20 o 
   1  12   8        9.77       13.44      6.12 o 
   2  12   8       24.23       22.02      4.54 o 
   3  12   8      293.45      311.79     13.65 o 
   4  12   8       17.37       27.63      6.49 o 
  -4  13   8        3.86        0.40      9.84 o 
  -3  13   8       47.09       36.49      7.49 o 
  -2  13   8       62.50       55.98      8.41 o 
  -1  13   8        0.26        8.71      7.41 o 
   0  13   8        0.15        1.91      5.54 o 
   1  13   8        9.49       22.30      4.67 o 
   2  13   8        0.73       11.13      6.27 o 
   3  13   8       14.99        9.96     11.51 o 
  -2  14   8       17.46        6.93     12.73 o 
  -1  14   8       20.56       10.92     13.27 o 
   0  14   8        0.17        2.96      6.48 o 
   1  14   8        0.71        0.44      6.56 o 
  -9   0   9        1.75       14.12      6.22 o 
  -7   0   9      367.30      368.83     12.98 o 
  -5   0   9       17.75       20.07     10.08 o 
  -3   0   9     1159.84     1198.76     22.55 o 
  -1   0   9        6.62        5.99      5.70 o 
   1   0   9      263.39      279.38      6.73 o 
   3   0   9      226.03      214.92      9.18 o 
   5   0   9        2.69        5.47      7.37 o 
   7   0   9       12.57        3.23     10.27 o 
  -9   1   9        4.88       10.88      9.26 o 
  -8   1   9        2.47        0.01      9.90 o 
  -7   1   9        0.14        7.23      8.00 o 
  -6   1   9       36.10       30.32      6.31 o 
  -5   1   9     1108.77     1090.96     20.44 o 
  -4   1   9     2021.12     2070.42     26.05 o 
  -3   1   9        0.93        0.00      8.32 o 
  -2   1   9       22.78        7.16      8.22 o 
  -1   1   9        4.67        0.24      6.65 o 
   0   1   9        0.05        0.05      4.75 o 
   1   1   9      110.13      113.34      4.91 o 
   2   1   9      176.28      184.51      5.86 o 
   3   1   9        1.32        5.64      5.24 o 
   4   1   9        1.79        8.82      6.62 o 
   5   1   9        1.01        2.44      7.34 o 
   6   1   9       44.32       39.58      7.24 o 
   7   1   9       42.07       54.14      6.45 o 
   8   1   9        9.71       14.12      9.41 o 
  -9   2   9        3.56        5.48      8.95 o 
  -8   2   9        0.92        0.01     11.24 o 
  -7   2   9       13.44        9.26      5.04 o 
  -6   2   9       71.02       61.43      6.56 o 
  -5   2   9      149.83      145.46      9.31 o 
  -4   2   9     1035.89     1021.98     23.26 o 
  -3   2   9       93.24      101.23      6.96 o 
  -2   2   9      346.94      325.49     10.78 o 
  -1   2   9        3.41        6.64      5.70 o 
   0   2   9      253.13      259.52      6.56 o 
   1   2   9       15.13       14.09      3.85 o 
   2   2   9        4.67        2.01      4.69 o 
   3   2   9       31.26       27.07      3.26 o 
   4   2   9      144.00      163.09      8.18 o 
   5   2   9        2.52        9.24      6.75 o 
   6   2   9       27.87       30.40      6.09 o 
   7   2   9       19.64       17.75      6.17 o 
   8   2   9       79.83       87.73      8.76 o 
  -9   3   9      102.14      108.07      8.84 o 
  -8   3   9       37.53       16.40     11.55 o 
  -7   3   9       22.56       13.45      9.81 o 
  -6   3   9        0.06        6.55      7.77 o 
  -5   3   9      889.83      918.66     18.57 o 
  -4   3   9     1822.62     1932.85     25.40 o 
  -3   3   9      137.03      139.01      7.68 o 
  -2   3   9      366.33      389.19     11.22 o 
  -1   3   9      174.03      150.66      7.52 o 
   0   3   9      160.01      156.20      5.36 o 
   1   3   9      221.03      231.73      6.43 o 
   2   3   9        2.11        0.01      4.77 o 
   3   3   9       64.08       64.72      4.16 o 
   4   3   9       16.40        2.92      8.37 o 
   5   3   9        5.92        0.01      8.88 o 
   6   3   9       39.13       40.27      5.89 o 
   7   3   9        0.68        3.31      8.12 o 
   8   3   9       23.75        6.79     12.30 o 
  -9   4   9        0.02       16.11      5.03 o 
  -8   4   9        0.18        0.01      8.97 o 
  -7   4   9        9.69       13.38      8.04 o 
  -6   4   9      423.14      399.21     12.89 o 
  -5   4   9       30.84       31.46      6.83 o 
  -4   4   9       12.53       24.40      5.59 o 
  -3   4   9      509.69      503.80     13.59 o 
  -2   4   9       38.56       44.08      5.29 o 
  -1   4   9       15.20        2.84      8.05 o 
   0   4   9       81.44       87.04      4.50 o 
   1   4   9        0.41        0.01      4.84 o 
   2   4   9       13.84       13.38      3.51 o 
   3   4   9        1.03        1.62      5.04 o 
   4   4   9       17.06        6.87      8.46 o 
   5   4   9        0.39        2.24      7.05 o 
   6   4   9       16.60       18.24      6.37 o 
   7   4   9        8.47        0.01     10.03 o 
  -8   5   9        2.26        0.01      9.18 o 
  -7   5   9       21.27       11.26      9.83 o 
  -6   5   9       19.71       19.65      5.71 o 
  -5   5   9      387.29      350.07     12.67 o 
  -3   5   9        7.51       10.04      8.53 o 
  -2   5   9        2.78        1.36      7.46 o 
  -1   5   9       15.60        9.10      8.04 o 
   0   5   9        6.44        5.12      5.07 o 
   1   5   9        4.61        0.01      5.17 o 
   2   5   9        0.01        0.01      5.40 o 
   3   5   9       46.49       51.82      3.97 o 
   4   5   9       34.72       35.76      5.66 o 
   5   5   9        3.64       16.41      6.88 o 
   6   5   9        5.25        7.42      7.42 o 
   7   5   9       41.86       61.82      7.47 o 
  -8   6   9       35.87       22.22     12.06 o 
  -7   6   9        9.53       12.68      8.68 o 
  -6   6   9       11.80        0.01      9.90 o 
  -5   6   9      447.21      437.78     13.77 o 
  -4   6   9      386.94      351.14     13.12 o 
  -3   6   9      193.78      205.15      9.74 o 
  -2   6   9      428.24      412.93     12.50 o 
  -1   6   9       42.98       48.85      5.41 o 
   0   6   9      100.95       84.55      4.94 o 
   1   6   9       50.24       43.58      3.91 o 
   2   6   9        0.17        0.01      5.54 o 
   3   6   9      144.92      142.59      5.89 o 
   4   6   9      129.55      151.65      9.26 o 
   5   6   9        4.62       10.16      7.19 o 
   6   6   9       10.90       22.02      5.55 o 
   7   6   9       40.33       43.96     11.12 o 
  -8   7   9       51.03       62.26      8.00 o 
  -7   7   9       17.96        0.01     10.82 o 
  -6   7   9        3.02        0.01     10.59 o 
  -5   7   9       42.34       35.20      5.82 o 
  -4   7   9      326.17      317.24     12.63 o 
  -3   7   9       15.74        0.01      9.33 o 
  -2   7   9      213.32      218.95     10.33 o 
  -1   7   9        4.66        0.01      8.02 o 
   0   7   9      102.24      101.98      5.00 o 
   1   7   9        5.83       10.58      3.13 o 
   2   7   9       19.14       16.74      4.23 o 
   3   7   9      198.28      212.62      7.80 o 
   4   7   9        0.59        1.32      7.91 o 
   5   7   9        0.46        2.81      8.65 o 
   6   7   9       23.02       26.82      5.18 o 
  -7   8   9       22.60       12.83     10.67 o 
  -6   8   9      252.05      237.75     12.18 o 
  -5   8   9       12.82       20.70      6.50 o 
  -4   8   9       41.42       37.74      6.27 o 
  -3   8   9      105.67      119.61      8.14 o 
  -2   8   9        9.15        4.03      8.90 o 
  -1   8   9        5.97       15.01      7.62 o 
   0   8   9        3.71        7.12      5.26 o 
   1   8   9       14.94       13.56      3.34 o 
   2   8   9       93.39       95.05      5.37 o 
   3   8   9       30.54       28.67      4.54 o 
   4   8   9        5.81       10.33      8.22 o 
   5   8   9        0.00        1.10      8.74 o 
   6   8   9        8.10       13.27      8.85 o 
  -7   9   9       50.00       43.71      7.57 o 
  -6   9   9       35.21       11.05     11.80 o 
  -5   9   9      127.38      135.87      9.91 o 
  -4   9   9        2.64        2.07      9.12 o 
  -3   9   9       41.04       48.14      6.50 o 
  -2   9   9       40.02       46.45      6.28 o 
  -1   9   9      133.77      136.62      8.65 o 
   0   9   9        8.43        5.38      5.88 o 
   1   9   9       26.90       34.32      4.05 o 
   2   9   9      143.59      153.20      6.94 o 
   3   9   9       60.53       65.03      5.46 o 
   4   9   9       35.45       36.84      6.99 o 
   5   9   9       20.05       28.55      6.08 o 
  -6  10   9       57.61       52.13      7.21 o 
  -5  10   9      184.66      175.31     11.08 o 
  -4  10   9       72.73       71.66      8.04 o 
  -3  10   9       17.96        0.01     11.03 o 
  -2  10   9      112.00      111.36      8.85 o 
  -1  10   9       21.95       22.80      5.58 o 
   0  10   9       57.06       56.74      4.67 o 
   1  10   9       29.65       27.41      4.39 o 
   2  10   9        8.16        9.57      6.79 o 
   3  10   9      154.33      152.71      7.34 o 
   4  10   9       20.94       19.56      6.45 o 
   5  10   9        6.92       18.71      5.09 o 
  -5  11   9        0.29        0.01     11.48 o 
  -4  11   9        4.96        0.01      9.80 o 
  -3  11   9        1.84        0.01      9.24 o 
  -2  11   9       28.20       23.34      6.72 o 
  -1  11   9       12.55        9.76      9.06 o 
   0  11   9        0.75        0.01      6.07 o 
   1  11   9       25.68       33.51      4.53 o 
   2  11   9      120.34      128.04      7.12 o 
   3  11   9      110.14      113.38      7.03 o 
   4  11   9        0.00        0.01     11.12 o 
  -4  12   9        0.19        0.01     10.11 o 
  -3  12   9       25.48       16.54     10.87 o 
  -2  12   9       56.61       43.41      8.20 o 
  -1  12   9       17.08       10.74      9.61 o 
   0  12   9        2.33        9.66      6.36 o 
   1  12   9       17.28       14.35      7.50 o 
   2  12   9       80.49      101.25      6.82 o 
   3  12   9        1.29        0.01     10.90 o 
  -1  13   9       17.02        0.01     12.44 o 
   0  13   9        0.69        0.02      6.58 o 
  -8   0  10       52.12       51.22      7.45 o 
  -6   0  10      145.83      152.24      9.31 o 
  -4   0  10       82.45       89.71      6.63 o 
  -2   0  10      104.92       92.90      7.38 o 
   0   0  10      407.23      363.02      8.00 o 
   2   0  10       38.96       30.87      3.61 o 
   4   0  10        1.75        0.64      7.79 o 
   6   0  10       11.04        1.82      9.78 o 
  -8   1  10        0.00        3.09      8.54 o 
  -7   1  10      189.12      178.89     11.30 o 
  -6   1  10       17.89       17.23      5.17 o 
  -5   1  10        6.92        0.01     10.21 o 
  -4   1  10        9.53       13.19      7.78 o 
  -3   1  10       55.38       60.84      6.07 o 
  -2   1  10      143.37      127.40      8.44 o 
  -1   1  10        8.87        1.94      8.07 o 
   0   1  10        5.63        4.14      4.69 o 
   1   1  10       53.02       58.82      4.23 o 
   2   1  10        4.07        2.35      5.46 o 
   3   1  10        9.07        9.08      7.41 o 
   4   1  10       21.06       35.89      6.18 o 
   5   1  10       32.73       35.90      6.21 o 
   6   1  10       17.44       24.23      5.80 o 
   7   1  10        0.82        1.18      9.17 o 
  -8   2  10        1.12        7.40      8.96 o 
  -7   2  10        1.94        6.52      9.00 o 
  -6   2  10       40.95       35.57      5.89 o 
  -5   2  10        4.32        6.37      7.93 o 
  -4   2  10      125.95      136.25      8.43 o 
  -3   2  10      164.24      153.94      8.20 o 
  -2   2  10        3.02        0.01      7.72 o 
  -1   2  10      120.67      109.63      7.57 o 
   0   2  10       44.35       51.88      3.63 o 
   1   2  10      669.27      561.03     10.34 o 
   2   2  10        4.21        7.59      4.76 o 
   3   2  10       60.31       51.83      4.01 o 
   4   2  10        4.69        1.61      7.50 o 
   5   2  10      214.74      237.36     11.74 o 
   6   2  10        0.36       12.12      7.55 o 
   7   2  10       22.92       39.46      6.19 o 
  -8   3  10       29.10       33.71      7.03 o 
  -7   3  10       41.06       51.30      7.34 o 
  -6   3  10        0.53        9.27      7.50 o 
  -5   3  10       16.55       13.58      9.27 o 
  -4   3  10       49.40       53.55      6.14 o 
  -3   3  10       54.44       56.84      6.04 o 
  -2   3  10       52.75       50.29      6.05 o 
  -1   3  10       50.23       53.87      5.44 o 
   0   3  10       26.94       23.33      3.36 o 
   1   3  10       74.91       76.96      4.78 o 
   2   3  10       25.01       31.44      3.68 o 
   3   3  10        0.24        0.01      5.70 o 
   4   3  10       56.31       57.01      6.56 o 
   5   3  10        0.04        1.04      7.85 o 
   6   3  10        1.21        0.01      7.80 o 
   7   3  10        0.56       15.31      5.59 o 
  -8   4  10      116.17      121.78      9.91 o 
  -7   4  10        5.71       10.25      5.11 o 
  -6   4  10        4.51       13.07      5.73 o 
  -5   4  10      273.05      291.39     11.25 o 
  -3   4  10       43.91       43.83      6.40 o 
  -2   4  10       13.61       10.02      4.47 o 
  -1   4  10       12.40        0.01      8.14 o 
   0   4  10       85.07       64.10      4.55 o 
   1   4  10       14.16       16.59      3.22 o 
   2   4  10      236.78      232.41      7.18 o 
   3   4  10       61.79       59.71      4.53 o 
   4   4  10        9.37        0.01      9.43 o 
   5   4  10        1.58        0.35      7.97 o 
   6   4  10        0.29        0.01      9.52 o 
  -7   5  10       47.28       61.36      7.82 o 
  -6   5  10        0.86        0.01      9.38 o 
  -5   5  10       34.81       32.21      6.41 o 
  -3   5  10       84.42       95.08      7.25 o 
  -2   5  10        5.04        0.01      8.10 o 
  -1   5  10        4.61        2.71      7.96 o 
   0   5  10       17.89       19.35      3.56 o 
   1   5  10       29.14       11.85      6.67 o 
   2   5  10        9.40        7.84      5.60 o 
   3   5  10        6.36        9.70      3.49 o 
   4   5  10      133.65      140.97      9.05 o 
   5   5  10       10.30        4.34      9.17 o 
   6   5  10       13.51       24.70      5.22 o 
  -7   6  10        1.77        9.42      9.56 o 
  -6   6  10      199.18      215.46     11.09 o 
  -5   6  10       13.91        0.01     11.24 o 
  -4   6  10      106.38      102.55      8.68 o 
  -3   6  10       84.77       76.85      6.83 o 
  -2   6  10        2.20        3.78      7.20 o 
  -1   6  10        0.78        8.42      6.37 o 
   0   6  10      106.77      110.81      5.68 o 
   1   6  10      264.60      242.03      7.64 o 
   2   6  10        9.21       14.44      4.09 o 
   3   6  10        2.10        6.19      5.61 o 
   4   6  10        8.37        0.01      9.53 o 
   5   6  10       20.11       16.74      9.67 o 
   6   6  10        0.40        0.01     10.04 o 
  -7   7  10        8.90        3.64     12.00 o 
  -6   7  10      191.88      186.53     11.33 o 
  -5   7  10        3.06        3.62      9.37 o 
  -4   7  10        5.18        0.01      9.04 o 
  -3   7  10       30.85       33.29      6.36 o 
  -2   7  10        4.01        0.01      9.15 o 
  -1   7  10       18.82        9.09      8.88 o 
   0   7  10        2.82        4.08      5.77 o 
   1   7  10       63.71       58.78      5.07 o 
   2   7  10        1.05        0.01      6.79 o 
   3   7  10       27.59       21.13      4.91 o 
   4   7  10        9.08       14.90      8.98 o 
   5   7  10        5.84       14.99      8.50 o 
  -6   8  10       78.13       91.94      9.20 o 
  -5   8  10      161.78      170.56     10.29 o 
  -4   8  10        9.01        5.77      9.79 o 
  -3   8  10       48.22       49.49      6.56 o 
  -2   8  10        5.64        2.74      8.45 o 
  -1   8  10        9.18        1.02      9.12 o 
   0   8  10       13.79       14.32      6.31 o 
   1   8  10        0.70        8.33      4.07 o 
   2   8  10      132.39      131.06      6.22 o 
   3   8  10        0.00        4.33      5.28 o 
   4   8  10       12.79       20.92      5.77 o 
   5   8  10        8.20       16.33      8.55 o 
  -5   9  10      121.04      130.38     10.35 o 
  -4   9  10        0.79        4.90      8.37 o 
  -3   9  10        9.47       14.99      8.81 o 
  -2   9  10       36.27       32.10      6.05 o 
  -1   9  10        9.56        8.53      8.88 o 
   0   9  10       53.52       52.87      5.23 o 
   1   9  10        1.76        9.33      5.60 o 
   2   9  10       28.58       26.54      5.17 o 
   3   9  10        1.67        0.01      6.25 o 
   4   9  10       16.99       20.78      6.10 o 
  -4  10  10        5.20        9.87      9.87 o 
  -3  10  10       36.92       33.21      6.26 o 
  -2  10  10       31.50       16.94     11.39 o 
  -1  10  10       11.77       10.46      8.91 o 
   0  10  10       25.91       24.67      7.36 o 
   1  10  10       19.90       15.15      4.94 o 
   2  10  10        2.13        0.01      7.32 o 
   3  10  10        0.02        2.20      6.53 o 
  -3  11  10        3.50       10.89      8.53 o 
  -2  11  10        2.62        0.01      9.38 o 
  -1  11  10        0.01        0.79      8.91 o 
   0  11  10        5.31        8.00      6.09 o 
   1  11  10        0.08        3.30      6.13 o 
   2  11  10        4.64       12.37      6.07 o 
  -7   0  11        0.05        0.01     10.52 o 
  -5   0  11       15.39       21.77      6.06 o 
  -3   0  11      765.66      755.29     17.83 o 
  -1   0  11       19.08        1.24      9.17 o 
   1   0  11      276.17      253.26      7.69 o 
   3   0  11       93.24       81.03      7.35 o 
   5   0  11        8.12        4.12      9.92 o 
  -7   1  11        7.62        0.01     11.57 o 
  -6   1  11        8.52        3.33      9.98 o 
  -5   1  11       57.73       58.82      7.02 o 
  -4   1  11        0.91        3.35      8.28 o 
  -3   1  11       10.12        0.01      9.72 o 
  -2   1  11        1.71        0.01      8.69 o 
  -1   1  11      262.48      250.96     10.88 o 
   0   1  11        3.72        0.01      6.47 o 
   1   1  11        7.62        8.25      5.93 o 
   2   1  11        1.68        0.01      5.70 o 
   3   1  11       10.91       11.89      8.95 o 
   4   1  11        0.85        3.20      8.10 o 
   5   1  11       22.82       26.12      6.08 o 
   6   1  11       31.69       42.98      6.66 o 
  -7   2  11        0.99        0.39     10.17 o 
  -6   2  11       11.84       15.28      8.26 o 
  -5   2  11       48.56       55.55      7.24 o 
  -4   2  11       33.84       17.92     10.60 o 
  -3   2  11       59.38       42.60      7.08 o 
  -2   2  11        2.33        2.88      8.09 o 
  -1   2  11       38.08       36.05      5.84 o 
   0   2  11      258.16      234.35      7.34 o 
   1   2  11        3.98        0.01      6.18 o 
   2   2  11       22.31       21.97      3.68 o 
   3   2  11        0.10        0.01      6.00 o 
   4   2  11       53.87       66.08      7.58 o 
   5   2  11        9.84       16.27      8.90 o 
  -7   3  11        7.12        0.01     11.23 o 
  -6   3  11        2.40        1.13      9.03 o 
  -5   3  11      179.51      184.58      9.92 o 
  -4   3  11       27.49       32.65      5.86 o 
  -3   3  11        0.66        0.01     10.07 o 
  -2   3  11       13.74       12.35      8.02 o 
  -1   3  11       21.42        0.01     10.42 o 
   0   3  11       82.99       72.57      5.16 o 
   1   3  11       19.30       12.35      4.88 o 
   2   3  11       27.29       28.74      3.99 o 
   3   3  11        1.60        7.79      5.05 o 
   4   3  11        7.99        5.44      8.99 o 
   5   3  11        0.00        0.01      9.79 o 
  -7   4  11       40.28       57.86      7.12 o 
  -6   4  11        9.85        1.92     10.76 o 
  -5   4  11       24.85       29.92      9.53 o 
  -3   4  11      184.93      181.36      9.73 o 
  -2   4  11       58.88       71.15      6.41 o 
  -1   4  11       42.07       51.24      5.96 o 
   0   4  11        5.61        2.92      5.51 o 
   1   4  11       75.07       62.04      5.15 o 
   2   4  11        1.03        8.61      5.32 o 
   3   4  11       19.72       16.14      4.44 o 
   4   4  11        0.27        5.17      7.69 o 
   5   4  11        2.94        6.62      8.15 o 
  -6   5  11        7.51        1.96      9.89 o 
  -5   5  11        1.56        1.87      9.63 o 
  -3   5  11       36.20       47.56      6.31 o 
  -2   5  11        6.74        6.13      9.25 o 
  -1   5  11      119.88      115.27      8.36 o 
   0   5  11        6.72        0.37      6.49 o 
   1   5  11        0.84        0.01      5.85 o 
   2   5  11        3.15        9.80      5.56 o 
   3   5  11        9.66        5.04      6.34 o 
   4   5  11        3.64        0.01      8.71 o 
   5   5  11       27.93       32.56      6.36 o 
  -6   6  11        5.49        8.46      9.02 o 
  -5   6  11       23.98       23.32      6.65 o 
  -4   6  11       60.85       66.72      7.04 o 
  -3   6  11       16.76        4.65      9.48 o 
  -2   6  11        0.40        0.01      8.46 o 
  -1   6  11       74.08       77.57      7.69 o 
   0   6  11       97.70       74.05      5.38 o 
   1   6  11        0.00        0.35      5.83 o 
   2   6  11       23.92       17.90      4.38 o 
   3   6  11        1.71        2.18      6.36 o 
   4   6  11        2.59        6.59      8.10 o 
  -5   7  11        0.42        7.13      9.85 o 
  -4   7  11       46.08       44.29      8.17 o 
  -3   7  11       18.13       12.21     10.15 o 
  -2   7  11        6.03        3.27      8.52 o 
  -1   7  11       59.87       63.94      7.28 o 
   0   7  11       38.83       30.17      5.75 o 
   1   7  11        7.73        9.18      6.21 o 
   2   7  11       10.14        0.61      6.68 o 
   3   7  11        5.48       13.25      5.78 o 
   4   7  11        4.82        4.00      8.57 o 
  -4   8  11       18.18       26.47      6.07 o 
  -3   8  11        6.07       10.37      9.15 o 
  -2   8  11       23.16       22.85      6.23 o 
  -1   8  11        4.94        4.87      9.72 o 
   0   8  11        2.84        3.27      6.55 o 
   1   8  11        9.49        2.87      6.75 o 
   2   8  11       10.97        2.33      7.18 o 
   3   8  11        2.63        0.01      7.76 o 
  -3   9  11       44.99       39.25      7.02 o 
  -2   9  11        0.78        0.01     10.75 o 
  -1   9  11       52.86       53.66      7.49 o 
   0   9  11       13.01        5.53      7.28 o 
   1   9  11        3.22        0.01      7.01 o 
   2   9  11        0.36        4.24      5.76 o 
  -1  10  11        7.86        0.01     10.22 o 
  -6   0  12       36.06       41.45      7.06 o 
  -4   0  12        7.03       19.74      7.84 o 
  -2   0  12       32.09       26.37      5.78 o 
   0   0  12        3.12        0.01      6.25 o 
   2   0  12       24.06       24.76      3.97 o 
   4   0  12       14.43       28.71      6.58 o 
  -6   1  12        7.67       12.61      9.72 o 
  -5   1  12        3.86        0.39     10.42 o 
  -4   1  12       12.28        0.01     10.87 o 
  -3   1  12       75.84       79.24      7.70 o 
  -2   1  12      175.05      166.80     10.44 o 
  -1   1  12        1.48        0.35      8.45 o 
   0   1  12       54.20       48.50      5.02 o 
   1   1  12        7.10        0.01      6.62 o 
   2   1  12        7.26       11.20      6.26 o 
   3   1  12        0.81        4.93      7.89 o 
   4   1  12        0.69        0.01     10.97 o 
  -5   2  12        0.27        0.01     11.28 o 
  -4   2  12       52.45       37.99     12.08 o 
  -3   2  12        2.87        0.01      8.63 o 
  -2   2  12        1.50       10.06      4.75 o 
  -1   2  12       23.03       28.28      5.35 o 
   0   2  12       45.51       51.42      4.67 o 
   1   2  12       11.08       17.63      4.03 o 
   2   2  12        7.42        9.18      6.12 o 
   3   2  12       22.53       29.72      4.40 o 
   4   2  12        0.05        0.01      9.16 o 
  -5   3  12        3.10        1.19      9.47 o 
  -4   3  12        5.70       11.05      9.09 o 
  -3   3  12        3.48        0.01     10.05 o 
  -2   3  12       71.36       82.55      7.74 o 
  -1   3  12        3.23        9.75      8.83 o 
   0   3  12       43.05       48.07      4.77 o 
   1   3  12        7.17        2.14      6.08 o 
   2   3  12        0.08        0.01      6.27 o 
   3   3  12        0.00        0.01      6.15 o 
   4   3  12       24.70       21.71     12.02 o 
  -5   4  12        0.25        6.44      8.11 o 
  -3   4  12       22.81       15.07     10.18 o 
  -2   4  12       53.60       62.22      7.39 o 
  -1   4  12      184.71      186.83     10.45 o 
   0   4  12        2.22        0.01      6.77 o 
   1   4  12        3.51       10.43      5.70 o 
   2   4  12       25.01       31.41      4.73 o 
   3   4  12        0.37        7.54      5.84 o 
  -3   5  12        1.28        6.55      8.06 o 
  -2   5  12        6.04        7.21      9.44 o 
  -1   5  12        9.31       16.19      8.86 o 
   0   5  12       16.52       10.73      4.86 o 
   1   5  12        0.00        0.01      6.30 o 
   2   5  12        0.64        7.01      5.65 o 
   3   5  12        3.64       13.14      4.32 o 
  -4   6  12       45.75       46.97      6.88 o 
  -3   6  12        0.00        7.92      8.58 o 
  -2   6  12        3.37        0.01      9.68 o 
  -1   6  12       31.95       44.39      6.63 o 
   0   6  12       20.76       28.37      4.06 o 
   1   6  12        0.35        7.46      5.73 o 
   2   6  12        2.28        0.01      6.53 o 
  -3   7  12        7.57        0.01     11.35 o 
  -2   7  12       61.72       80.99      7.87 o 
  -1   7  12        6.22       13.58      8.51 o 
   0   7  12        2.32        2.63      6.30 o 
   1   7  12       22.31       28.47      5.50 o 
  -3   0  13       78.94      137.11      9.51 o 
  -1   0  13       14.09       11.45     10.59 o 
   1   0  13        0.49        7.65      6.01 o 
  -3   1  13      118.12      168.51     10.65 o 
  -2   1  13        7.51        3.19     10.29 o 
  -1   1  13        9.18       14.02      5.83 o 
   0   1  13       27.67       23.52      4.45 o 
   1   1  13        5.25        0.01      7.36 o 
  -3   2  13        7.21       17.90     10.33 o 
  -2   2  13        6.32        9.23     10.25 o 
  -1   2  13       25.63       26.23      6.41 o 
   0   2  13        1.34        4.78      6.40 o 
   1   2  13       21.45       25.94      4.18 o 
  -2   3  13       23.89       45.54      7.30 o 
  -1   3  13       11.89        1.61     10.63 o 
   0   3  13        0.25        0.01      7.00 o 
                                                 
